# Supplementary material for: The BBX gene CmBBX22 negatively regulates drought stress tolerance in chrysanthemum
Source: Hortic Res. 2022 Aug 25;9:uhac181. doi: 10.1093/hr/uhac181 (PMC9630972; doi:10.1093/hr/uhac181)
Supplement: supp_data_uhac181 [file supp_data_uhac181.zip]

Archive with 2 entries (2 files):
- Supplemental figures and tables.pdf
- Supplementary Table S3.xlsx
