# Supplementary material for: The BBX gene CmBBX22 negatively regulates drought stress tolerance in chrysanthemum
Source: Hortic Res. 2022 Aug 25;9:uhac181. doi: 10.1093/hr/uhac181 (PMC9630972; doi:10.1093/hr/uhac181)
Supplement: supp_data_uhac181 [file supp_data_uhac181.zip › Supplementary Table S3.xlsx]

## Sheet: CmBBX22ox_vs_WT
	baseMean	log2FoldChange	lfcSE	stat	pvalue	padj
Cse_sc007489.1_g040.1	85.0059	9.81682	1.19365	8.22423	1.96448e-16	2.32052e-15
Cse_sc004046.1_g040.1	5645.27	8.38183	0.892625	9.39008	5.99531e-21	8.53575e-20
Cse_sc003863.1_g030.1	1124.88	8.3617	1.01188	8.26349	1.41478e-16	1.68351e-15
Cse_sc000813.1_g130.1	52.2931	8.15004	1.20068	6.78784	1.13823e-11	1.0305e-10
Cse_sc004046.1_g010.1	1217.63	7.93761	0.832902	9.53007	1.57179e-21	2.29581e-20
Cse_sc018781.1_g010.1	19.7569	7.71245	1.23634	6.23815	4.42771e-10	3.56587e-09
Cse_sc014188.1_g040.1	6966.4	7.46386	0.487233	15.3189	5.71977e-53	1.90345e-51
Cse_sc006283.1_g020.1	15.6401	7.37484	1.25674	5.86824	4.40456e-09	3.27602e-08
Cse_sc004046.1_g030.1	8348.55	7.12642	0.637276	11.1826	4.96052e-29	9.46471e-28
Cse_sc004878.1_g030.1	11.0046	6.8679	1.27821	5.37307	7.74065e-08	5.13268e-07
Cse_sc006259.1_g020.1	10.8413	6.84644	1.28041	5.34706	8.93933e-08	5.90435e-07
Cse_sc008566.1_g010.1	138.731	6.84635	0.564783	12.1221	8.06916e-34	1.75349e-32
Cse_sc052218.1_g010.1	10.0795	6.74026	1.2938	5.20968	1.89164e-07	1.20785e-06
Cse_sc000956.1_g020.1	36.1222	6.71099	1.05773	6.3447	2.22854e-10	1.83173e-09
Cse_sc045494.1_g020.1	528.605	6.5828	0.492621	13.3628	9.97022e-41	2.54327e-39
Cse_sc001463.1_g020.1	1438.88	6.30889	0.234085	26.9513	5.51433e-160	6.84625e-158
Cse_sc010062.1_g030.1	18096.7	6.09563	0.25538	23.8689	6.44936e-126	5.96365e-124
Cse_sc002327.1_g050.1	223.505	6.08498	0.352985	17.2386	1.36229e-66	5.88468e-65
Cse_sc001109.1_g020.1	281.328	6.02022	0.310616	19.3816	1.10454e-83	6.16668e-82
Cse_sc014392.1_g020.1	11.8132	5.98746	1.27178	4.70792	2.50255e-06	1.4143e-05
Cse_sc002268.1_g070.1	1028.22	5.93263	0.159047	37.3011	1.57412e-304	4.81843e-302
Cse_sc001988.1_g080.1	5.41002	5.8442	1.38175	4.22956	2.34146e-05	0.000117001
Cse_sc005976.1_g030.1	5.26012	5.80313	1.38152	4.20053	2.66285e-05	0.000131836
Cse_sc000956.1_g010.1	19.1841	5.78548	1.0867	5.32388	1.01576e-07	6.6681e-07
Cse_sc001998.1_g030.1	10.2201	5.77491	1.28674	4.48802	7.18877e-06	3.83272e-05
Cse_sc022942.1_g020.1	344.65	5.70376	0.252418	22.5965	4.69594e-113	3.75548e-111
Cse_sc008715.1_g010.1	26.2573	5.65109	0.898742	6.28777	3.22051e-10	2.61619e-09
Cse_sc027373.1_g020.1	60.6074	5.63492	0.587064	9.59847	8.11383e-22	1.19795e-20
Cse_sc009697.1_g040.1	8.62892	5.52605	1.30345	4.23956	2.23956e-05	0.000112177
Cse_sc007164.1_g020.1	4.00527	5.40841	1.45342	3.72115	0.000198315	0.000864022
Cse_sc001925.1_g070.1	3.82095	5.34232	1.46454	3.64778	0.000264516	0.00112646
Cse_sc048296.1_g010.1	90.3301	5.31052	0.437911	12.127	7.60267e-34	1.65313e-32
Cse_sc030025.1_g010.1	3.66962	5.28337	1.46313	3.61099	0.000305025	0.00128464
Cse_sc041758.1_g010.1	95.2649	5.2798	0.421204	12.535	4.80278e-36	1.10667e-34
Cse_sc033335.1_g010.1	117.947	5.22402	0.373093	14.0019	1.51738e-44	4.23246e-43
Cse_sc005510.1_g050.1	3.49874	5.21555	1.48726	3.50682	0.000453495	0.00185302
Cse_sc000361.1_g070.1	6.86393	5.18913	1.337	3.88119	0.000103947	0.000472776
Cse_sc021424.1_g010.1	3.34766	5.15116	1.48591	3.46666	0.000526966	0.00212679
Cse_sc013051.1_g010.1	23.9921	5.0914	0.806398	6.31376	2.72336e-10	2.22506e-09
Cse_sc043430.1_g020.1	3.17653	5.07653	1.5211	3.3374	0.000845669	0.00328858
Cse_sc032864.1_g010.1	82.1835	5.06089	0.427869	11.8281	2.79335e-32	5.82078e-31
Cse_sc022722.1_g050.1	22.8732	5.02178	0.800068	6.27669	3.4585e-10	2.80183e-09
Cse_sc001978.1_g010.1	3.03771	5.01008	1.51761	3.30129	0.000962398	0.00370397
Cse_sc006814.1_g010.1	3.03323	5.00841	1.51602	3.30366	0.000954321	0.00367491
Cse_sc007324.1_g070.1	3.02003	5.00342	1.53503	3.25948	0.00111615	0.00424691
Cse_sc001687.1_g050.1	3.01107	4.99978	1.5827	3.15901	0.00158307	0.00584017
Cse_sc020235.1_g020.1	4148.73	4.97843	0.0670843	74.2116	0	0
Cse_sc075778.1_g010.1	5.92108	4.96934	1.37272	3.62006	0.000294529	0.00124398
Cse_sc004207.1_g040.1	38.5519	4.96558	0.607448	8.1745	2.97086e-16	3.48494e-15
Cse_sc002000.1_g100.1	2.85974	4.92482	1.5673	3.14224	0.00167661	0.00615393
Cse_sc042483.1_g010.1	15.9974	4.91827	0.934397	5.26358	1.41278e-07	9.12922e-07
Cse_sc000363.1_g090.1	2.7056	4.84446	1.55479	3.11583	0.00183428	0.00668361
Cse_sc000628.1_g050.1	5.42575	4.83998	1.38234	3.5013	0.000463	0.00188903
Cse_sc036635.1_g030.1	3810.39	4.826	0.0680377	70.9314	0	0
Cse_sc056006.1_g020.1	2.55663	4.76154	1.59888	2.97805	0.00290089	0.0101124
Cse_sc003954.1_g020.1	2.54014	4.7541	1.59976	2.97176	0.00296096	0.0103006
Cse_sc000542.1_g060.1	5.12396	4.75395	1.38234	3.43905	0.000583753	0.00234028
Cse_sc006961.1_g040.1	222.545	4.70911	0.237708	19.8105	2.4166e-87	1.44216e-85
Cse_sc001310.1_g080.1	4.96988	4.70764	1.41352	3.33043	0.000867121	0.00336463
Cse_sc000748.1_g090.1	55.5232	4.70614	0.475455	9.89818	4.23919e-23	6.59909e-22
Cse_sc008864.1_g020.1	2.3992	4.66954	1.60227	2.91432	0.00356462	0.0121599
Cse_sc025786.1_g010.1	63.1004	4.66606	0.442729	10.5393	5.6915e-26	9.78663e-25
Cse_sc003199.1_g040.1	40.5033	4.66369	0.547666	8.51557	1.65779e-17	2.0611e-16
Cse_sc010279.1_g020.1	2.38669	4.66356	1.6122	2.89266	0.0038199	0.0129363
Cse_sc001730.1_g060.1	2.24482	4.57288	1.64315	2.78299	0.00538598	0.0176068
Cse_sc022642.1_g030.1	127.032	4.57269	0.305652	14.9604	1.33142e-50	4.20231e-49
Cse_sc002618.1_g020.1	2.23916	4.56994	1.62175	2.8179	0.00483393	0.0159623
Cse_sc229152.1_g010.1	2.23349	4.56706	1.62675	2.80749	0.004993	0.0164387
Cse_sc000259.1_g020.1	2.23138	4.566	1.61911	2.82006	0.00480142	0.0158668
Cse_sc005885.1_g030.1	2.22123	4.56072	1.65188	2.76092	0.00576381	0.0187179
Cse_sc010855.1_g020.1	4.29932	4.49267	1.44692	3.10498	0.00190291	0.0069152
Cse_sc005915.1_g060.1	2.09374	4.47131	1.7184	2.60202	0.00926773	NA
Cse_sc005699.1_g010.1	2.08477	4.4661	1.66528	2.68189	0.00732065	NA
Cse_sc002205.1_g050.1	2.07911	4.46299	1.66802	2.67562	0.00745911	NA
Cse_sc014433.1_g010.1	2.07793	4.46236	1.69852	2.62721	0.00860879	NA
Cse_sc013086.1_g010.1	2.0737	4.46001	1.64843	2.70561	0.00681783	NA
Cse_sc069432.1_g010.1	2.06803	4.4569	1.65678	2.6901	0.00714316	NA
Cse_sc016844.1_g020.1	2.06262	4.45378	1.70226	2.61639	0.00888654	NA
Cse_sc011982.1_g040.1	4.1498	4.43932	1.42775	3.10932	0.00187521	0.00681942
Cse_sc017728.1_g020.1	394.06	4.39148	0.28499	15.4092	1.41858e-53	4.76997e-52
Cse_sc034997.1_g010.1	4.00108	4.38347	1.43284	3.05928	0.00221868	0.00794204
Cse_sc024851.1_g030.1	3.99267	4.38052	1.43621	3.05006	0.00228798	0.0081617
Cse_sc023011.1_g010.1	1709.5	4.37597	0.0886349	49.3707	0	0
Cse_sc007512.1_g010.1	350.959	4.36732	0.175843	24.8365	3.61429e-136	3.6151e-134
Cse_sc041756.1_g010.1	1.91813	4.34687	1.685	2.57974	0.00988734	NA
Cse_sc047322.1_g030.1	1.91365	4.34421	1.6855	2.57741	0.00995444	NA
Cse_sc001430.1_g080.1	65.492	4.34372	0.398939	10.8882	1.3124e-27	2.391e-26
Cse_sc041969.1_g010.1	1.90798	4.3408	1.71193	2.53562	0.0112247	NA
Cse_sc014301.1_g040.1	1.90375	4.3382	1.73059	2.50678	0.0121837	NA
Cse_sc002674.1_g020.1	1.90232	4.33719	1.76779	2.45345	0.0141493	NA
Cse_sc053236.1_g020.1	3.8302	4.3186	1.46734	2.94315	0.00324889	0.0111936
Cse_sc041445.1_g010.1	10.1053	4.22648	0.984771	4.29184	1.77195e-05	8.99607e-05
Cse_sc024747.1_g010.1	1.75715	4.2206	1.72103	2.45238	0.0141916	NA
Cse_sc060734.1_g010.1	1.75478	4.21907	1.73424	2.43281	0.0149823	NA
Cse_sc021441.1_g010.1	1.75174	4.21708	1.76064	2.3952	0.0166114	NA
Cse_sc030963.1_g010.1	1.747	4.21399	1.74333	2.41721	0.0156399	NA
Cse_sc000739.1_g070.1	79.1184	4.19466	0.359055	11.6825	1.56616e-31	3.2034e-30
Cse_sc019172.1_g020.1	3.53015	4.19345	1.46838	2.85583	0.00429251	0.0143547
Cse_sc036522.1_g020.1	138.219	4.19199	0.266897	15.7064	1.36782e-55	4.79928e-54
Cse_sc003532.1_g030.1	3.49455	4.18086	1.58627	2.63566	0.00839734	0.0261211
Cse_sc001310.1_g090.1	9.75662	4.17501	0.985901	4.23472	2.28839e-05	0.000114494
Cse_sc008029.1_g050.1	1067.3	4.17452	0.112514	37.1023	2.58164e-301	7.70327e-299
Cse_sc056892.1_g010.1	167.732	4.1611	0.24097	17.2682	8.1693e-67	3.54615e-65
Cse_sc003328.1_g040.1	1414.15	4.15909	0.0887313	46.8729	0	0
Cse_sc031817.1_g010.1	1873.1	4.1482	0.176878	23.4523	1.25337e-121	1.11541e-119
Cse_sc005806.1_g060.1	397.637	4.13992	0.161922	25.5674	3.51791e-144	3.82e-142
Cse_sc008800.1_g010.1	3.35903	4.11919	1.47497	2.79272	0.00522663	0.0171253
Cse_sc024589.1_g020.1	49.5035	4.09771	0.431647	9.49319	2.24072e-21	3.24352e-20
Cse_sc042958.1_g010.1	1.61055	4.09269	1.82819	2.23866	0.0251778	NA
Cse_sc003201.1_g070.1	1.60607	4.08933	1.79414	2.27926	0.0226514	NA
Cse_sc005034.1_g060.1	1.60277	4.08693	1.77865	2.29777	0.0215746	NA
Cse_sc000497.1_g050.1	527.988	4.08546	0.140876	29.0004	6.51144e-185	1.00525e-182
Cse_sc007462.1_g050.1	1.6004	4.08527	1.80427	2.26423	0.02356	NA
Cse_sc012743.1_g010.1	1.59947	4.08457	1.77436	2.302	0.0213349	NA
Cse_sc016380.1_g020.1	1.59169	4.07903	1.7806	2.29082	0.0219738	NA
Cse_sc034266.1_g010.1	1.59144	4.07879	1.81378	2.24878	0.0245265	NA
Cse_sc010551.1_g050.1	1.59076	4.07824	1.86818	2.183	0.0290358	NA
Cse_sc010786.1_g020.1	1.59051	4.07818	1.77593	2.29637	0.0216549	NA
Cse_sc006817.1_g010.1	1.58932	4.07733	1.78102	2.28933	0.0220604	NA
Cse_sc009077.1_g050.1	1.58814	4.07644	1.79744	2.26791	0.0233345	NA
Cse_sc008612.1_g030.1	2031.56	4.05794	0.0791892	51.2436	0	0
Cse_sc024445.1_g030.1	24.0155	4.05147	0.609926	6.64255	3.08292e-11	2.70226e-10
Cse_sc007069.1_g040.1	59.9042	4.04842	0.387815	10.4391	1.64424e-25	2.78282e-24
Cse_sc002411.1_g070.1	26.9334	4.04597	0.575942	7.02496	2.14129e-12	2.02808e-11
Cse_sc014953.1_g020.1	3.18224	4.0386	1.52981	2.63994	0.00829211	0.02583
Cse_sc019655.1_g010.1	17.7588	4.03015	0.715155	5.63536	1.74692e-08	1.22661e-07
Cse_sc007477.1_g020.1	82.9031	4.02984	0.33376	12.0741	1.44817e-33	3.12024e-32
Cse_sc034630.1_g030.1	15805.7	3.99468	0.0559395	71.4107	0	0
Cse_sc049082.1_g010.1	3.03664	3.9659	1.50746	2.63085	0.00851704	0.0264633
Cse_sc027511.1_g020.1	3.02886	3.96283	1.52154	2.60449	0.00920104	0.028316
Cse_sc009318.1_g050.1	5.63831	3.95466	1.28446	3.07884	0.0020781	0.00748976
Cse_sc024521.1_g020.1	1.45168	3.94254	1.90589	2.06861	0.0385826	NA
Cse_sc018401.1_g020.1	1.4439	3.93605	1.83842	2.14099	0.0322747	NA
Cse_sc016912.1_g020.1	1.4406	3.93342	1.82587	2.15427	0.0312189	NA
Cse_sc023641.1_g030.1	1.43942	3.93248	1.82613	2.15345	0.0312833	NA
Cse_sc000906.1_g050.1	1.43942	3.93248	1.82613	2.15345	0.0312833	NA
Cse_sc031680.1_g010.1	1.43849	3.93178	1.85737	2.11685	0.0342725	NA
Cse_sc002919.1_g070.1	1.43824	3.93156	1.85259	2.1222	0.0338209	NA
Cse_sc068837.1_g010.1	1.43731	3.93082	1.8266	2.15199	0.0313983	NA
Cse_sc019304.1_g030.1	1.43731	3.93082	1.8266	2.15199	0.0313983	NA
Cse_sc048002.1_g010.1	1.43731	3.93082	1.8266	2.15199	0.0313983	NA
Cse_sc022876.1_g020.1	1.43494	3.92894	1.82712	2.15034	0.0315281	NA
Cse_sc026480.1_g020.1	1.43494	3.92894	1.82712	2.15034	0.0315281	NA
Cse_sc015859.1_g040.1	945.025	3.92893	0.10439	37.6369	0	0
Cse_sc001378.1_g050.1	11.0759	3.9281	0.885668	4.43518	9.19967e-06	4.8531e-05
Cse_sc004912.1_g010.1	1.43376	3.92797	1.85846	2.11356	0.0345527	NA
Cse_sc013997.1_g050.1	1.43376	3.92797	1.85846	2.11356	0.0345527	NA
Cse_sc016723.1_g010.1	1.43258	3.92692	1.96787	1.99551	0.0459869	NA
Cse_sc013835.1_g030.1	1.43071	3.92552	1.87528	2.0933	0.0363227	NA
Cse_sc018474.1_g020.1	1.43046	3.92536	1.84144	2.13168	0.0330333	NA
Cse_sc030324.1_g010.1	1.42716	3.92268	1.86	2.10897	0.034947	NA
Cse_sc010113.1_g030.1	1.42268	3.91865	1.9707	1.98846	0.0467614	NA
Cse_sc025169.1_g010.1	13.7362	3.91614	0.794779	4.92734	8.33584e-07	4.96792e-06
Cse_sc001888.1_g060.1	1638.54	3.89878	0.085776	45.453	0	0
Cse_sc002186.1_g090.1	451.095	3.88967	0.141441	27.5002	1.7458e-166	2.33045e-164
Cse_sc053004.1_g010.1	2.87024	3.88042	1.55107	2.50177	0.0123575	0.0367251
Cse_sc015598.1_g010.1	2.86899	3.87982	1.54679	2.5083	0.0121313	0.0361345
Cse_sc005459.1_g050.1	10.7259	3.8796	0.881757	4.39985	1.08323e-05	5.65473e-05
Cse_sc013303.1_g010.1	2.86663	3.87868	1.57956	2.45555	0.0140669	0.0411202
Cse_sc000734.1_g090.1	10.5824	3.85829	0.880754	4.38067	1.18317e-05	6.14481e-05
Cse_sc046514.1_g020.1	107.942	3.84992	0.278523	13.8226	1.86112e-43	5.07173e-42
Cse_sc016505.1_g020.1	13059.6	3.84796	0.0562555	68.4016	0	0
Cse_sc001519.1_g040.1	26.1961	3.84092	0.576581	6.66154	2.70967e-11	2.38628e-10
Cse_sc044948.1_g010.1	148.236	3.83074	0.235744	16.2496	2.2495e-59	8.66325e-58
Cse_sc002816.1_g010.1	2391.49	3.82869	0.0718419	53.2933	0	0
Cse_sc000310.1_g110.1	2.71305	3.79287	1.55865	2.43343	0.0149567	0.0433333
Cse_sc036140.1_g010.1	2.70453	3.78976	1.59434	2.377	0.0174539	0.0495247
Cse_sc009397.1_g030.1	37.6561	3.77634	0.458602	8.23445	1.80384e-16	2.1336e-15
Cse_sc039564.1_g010.1	1.28056	3.76354	1.91296	1.96739	0.049138	NA
Cse_sc002457.1_g020.1	1.28056	3.76354	1.91296	1.96739	0.049138	NA
Cse_sc026247.1_g030.1	1.28056	3.76354	1.91296	1.96739	0.049138	NA
Cse_sc015161.1_g010.1	1.27844	3.76163	1.88645	1.99403	0.0461491	NA
Cse_sc000733.1_g020.1	1.27726	3.76058	1.88678	1.99311	0.046249	NA
Cse_sc003126.1_g030.1	1.27726	3.76058	1.88678	1.99311	0.046249	NA
Cse_sc004787.1_g020.1	1.27726	3.76058	1.88678	1.99311	0.046249	NA
Cse_sc000424.1_g020.1	1.27726	3.76058	1.88678	1.99311	0.046249	NA
Cse_sc007054.1_g010.1	1.27726	3.76058	1.88678	1.99311	0.046249	NA
Cse_sc037293.1_g030.1	1.27396	3.75765	1.88772	1.99057	0.046528	NA
Cse_sc004638.1_g020.1	1.27396	3.75765	1.88772	1.99057	0.046528	NA
Cse_sc013409.1_g030.1	1.27278	3.75658	1.89666	1.98063	0.0476327	NA
Cse_sc013810.1_g040.1	1.27278	3.75658	1.89666	1.98063	0.0476327	NA
Cse_sc029188.1_g010.1	1161.63	3.74237	0.096476	38.7907	0	0
Cse_sc000912.1_g010.1	278.759	3.72183	0.17264	21.5583	4.42842e-103	3.14488e-101
Cse_sc001749.1_g020.1	2.57249	3.7092	1.60809	2.30659	0.0210779	0.0582258
Cse_sc005929.1_g010.1	2.57155	3.70864	1.56153	2.37499	0.0175492	0.0497753
Cse_sc009642.1_g070.1	2.56682	3.70656	1.67346	2.21491	0.0267666	0.0714392
Cse_sc002741.1_g050.1	2.56148	3.70408	1.56196	2.37143	0.0177196	0.0501824
Cse_sc057012.1_g010.1	2.5601	3.70254	1.57239	2.35471	0.0185371	0.0521069
Cse_sc012596.1_g020.1	75.7142	3.68383	0.320244	11.5032	1.2711e-30	2.53278e-29
Cse_sc001300.1_g060.1	456.506	3.66821	0.133982	27.3785	4.95165e-165	6.53617e-163
Cse_sc035085.1_g010.1	20.8537	3.65076	0.60455	6.0388	1.55261e-09	1.19303e-08
Cse_sc022472.1_g010.1	455.691	3.6494	0.133298	27.3777	5.06096e-165	6.65573e-163
Cse_sc002805.1_g060.1	50.8348	3.64794	0.390931	9.33141	1.04469e-20	1.47436e-19
Cse_sc004708.1_g050.1	27.5805	3.63954	0.522042	6.97175	3.13026e-12	2.93968e-11
Cse_sc000232.1_g030.1	15.872	3.61888	0.682838	5.29977	1.15951e-07	7.57529e-07
Cse_sc001261.1_g070.1	63.4901	3.61823	0.34436	10.5071	8.00981e-26	1.36934e-24
Cse_sc003557.1_g040.1	2.41113	3.60806	1.57916	2.2848	0.0223246	0.0611699
Cse_sc005278.1_g030.1	4.50399	3.60806	1.30323	2.76855	0.0056307	0.0183225
Cse_sc032872.1_g010.1	2.40727	3.60703	1.58362	2.27771	0.0227437	0.0621267
Cse_sc012530.1_g070.1	6.74423	3.60281	1.0473	3.44009	0.000581517	0.00233211
Cse_sc000703.1_g070.1	4.49146	3.60218	1.29354	2.78474	0.00535714	0.0175229
Cse_sc035603.1_g010.1	2.39912	3.60207	1.61782	2.22649	0.0259812	0.0696784
Cse_sc001178.1_g020.1	2.3972	3.60207	1.61806	2.22617	0.0260026	0.0697303
Cse_sc005493.1_g020.1	1274.14	3.60158	0.0834434	43.1619	0	0
Cse_sc017689.1_g010.1	2.39128	3.59911	1.60665	2.24013	0.0250825	0.0675181
Cse_sc008877.1_g040.1	1084.19	3.5991	0.089087	40.3998	0	0
Cse_sc001748.1_g090.1	8.81101	3.57272	0.909833	3.92679	8.60873e-05	0.000396573
Cse_sc002411.1_g030.1	46.1938	3.57109	0.400817	8.90954	5.12437e-19	6.78434e-18
Cse_sc026983.1_g010.1	6.57138	3.56582	1.0481	3.40219	0.000668491	0.00264925
Cse_sc000282.1_g100.1	48.1554	3.56276	0.390045	9.13422	6.58793e-20	9.02486e-19
Cse_sc014597.1_g010.1	1410.99	3.55509	0.0815077	43.6166	0	0
Cse_sc006155.1_g010.1	317.949	3.55479	0.15577	22.8208	2.85351e-115	2.36183e-113
Cse_sc032998.1_g010.1	36.7098	3.54216	0.440778	8.03615	9.27028e-16	1.05879e-14
Cse_sc023170.1_g010.1	10.595	3.51259	0.825765	4.25373	2.10235e-05	0.000105602
Cse_sc314623.1_g010.1	53.2445	3.51227	1.30104	2.69959	0.00694247	0.0220613
Cse_sc002677.1_g040.1	2.26515	3.51024	1.72767	2.03177	0.0421765	0.105132
Cse_sc003705.1_g040.1	10.58	3.50906	0.820478	4.27684	1.89561e-05	9.58413e-05
Cse_sc009071.1_g010.1	2.25911	3.50554	1.64716	2.12823	0.0333183	0.0862419
Cse_sc128093.1_g010.1	2.25556	3.50352	1.62331	2.15826	0.0309075	0.0807313
Cse_sc008634.1_g060.1	2.24823	3.5006	1.60503	2.18102	0.0291823	0.0768697
Cse_sc019788.1_g020.1	2.25015	3.5006	1.60478	2.18136	0.0291572	0.076815
Cse_sc018011.1_g010.1	2.24778	3.49934	1.60493	2.18037	0.02923	0.0769783
Cse_sc002456.1_g050.1	2.23808	3.49521	1.60857	2.17286	0.0297906	0.0782458
Cse_sc029352.1_g020.1	2.22955	3.49005	1.72298	2.02558	0.0428074	0.106391
Cse_sc035114.1_g010.1	4.18184	3.48965	1.29823	2.68801	0.00718794	0.0227356
Cse_sc063826.1_g020.1	27.1297	3.48803	0.511802	6.81519	9.41385e-12	8.57095e-11
Cse_sc018032.1_g030.1	4.16895	3.4878	1.30458	2.6735	0.00750645	0.0236252
Cse_sc002733.1_g030.1	1528.68	3.48529	0.0823733	42.311	0	0
Cse_sc140478.1_g010.1	4.1682	3.48335	1.31093	2.65715	0.00788038	0.024673
Cse_sc022631.1_g040.1	37.2269	3.47444	0.433025	8.02366	1.02638e-15	1.16735e-14
Cse_sc021652.1_g030.1	473.726	3.4744	0.131659	26.3895	1.81084e-153	2.12911e-151
Cse_sc022758.1_g020.1	18.5978	3.47388	0.615108	5.64759	1.62713e-08	1.14476e-07
Cse_sc011240.1_g020.1	2670.58	3.46337	0.0647313	53.5038	0	0
Cse_sc008720.1_g020.1	14.2835	3.45364	0.698035	4.94766	7.51093e-07	4.49213e-06
Cse_sc047360.1_g020.1	326.9	3.44493	0.149185	23.0917	5.61008e-118	4.78853e-116
Cse_sc000483.1_g090.1	6.08327	3.44383	1.06289	3.24006	0.00119504	0.00451805
Cse_sc044029.1_g010.1	549.242	3.43598	0.122306	28.0934	1.17947e-173	1.67523e-171
Cse_sc026094.1_g010.1	58.2704	3.42922	0.349424	9.81393	9.80693e-23	1.51468e-21
Cse_sc018377.1_g020.1	136.62	3.42826	0.238026	14.4029	4.96407e-47	1.46643e-45
Cse_sc056341.1_g020.1	4.02726	3.42738	1.34206	2.55382	0.0106547	0.0322255
Cse_sc003945.1_g020.1	54.1946	3.42707	0.358707	9.55393	1.24866e-21	1.83062e-20
Cse_sc008422.1_g020.1	8.01558	3.42614	0.924439	3.70619	0.000210402	0.000912426
Cse_sc023577.1_g010.1	16.0099	3.42455	0.670046	5.11092	3.20601e-07	1.99788e-06
Cse_sc009358.1_g010.1	1602.53	3.41799	0.0767388	44.5406	0	0
Cse_sc061287.1_g010.1	5.93679	3.40633	1.14333	2.9793	0.00288907	0.0100751
Cse_sc006069.1_g030.1	5.93885	3.40514	1.06913	3.18497	0.0014477	0.00538859
Cse_sc002420.1_g070.1	7.88491	3.398	0.945251	3.59482	0.00032462	0.00136136
Cse_sc032002.1_g030.1	1615.04	3.39695	0.0812066	41.831	0	0
Cse_sc035675.1_g010.1	15.7527	3.39583	0.658996	5.15304	2.56297e-07	1.61846e-06
Cse_sc000751.1_g050.1	2.10511	3.39508	1.70363	1.99285	0.0462783	NA
Cse_sc064157.1_g010.1	2.08159	3.38123	1.63183	2.07205	0.0382612	NA
Cse_sc008382.1_g040.1	97.5184	3.38067	0.272166	12.4214	2.00084e-35	4.53676e-34
Cse_sc002559.1_g080.1	2.07336	3.37519	1.67661	2.0131	0.0441036	NA
Cse_sc137411.1_g010.1	6289.4	3.37031	0.0565338	59.6159	0	0
Cse_sc017156.1_g020.1	3.84631	3.36157	1.38329	2.43013	0.0150932	0.043678
Cse_sc002196.1_g020.1	5868.72	3.36149	0.0557185	60.3299	0	0
Cse_sc013916.1_g010.1	105.852	3.36045	0.271089	12.3961	2.74202e-35	6.20547e-34
Cse_sc000808.1_g040.1	13.459	3.3598	0.704256	4.7707	1.83583e-06	1.05344e-05
Cse_sc008384.1_g010.1	3.83666	3.3584	1.32339	2.53773	0.0111575	0.0335463
Cse_sc014213.1_g030.1	2339.26	3.34468	0.0679927	49.1917	0	0
Cse_sc053750.1_g010.1	1720.77	3.33462	0.0786249	42.4118	0	0
Cse_sc019786.1_g020.1	48.8223	3.32125	0.366942	9.05116	1.41462e-19	1.90989e-18
Cse_sc025248.1_g010.1	21205.7	3.30691	0.101878	32.4594	3.9886e-231	8.53176e-229
Cse_sc010368.1_g060.1	3.68794	3.29464	1.32078	2.49447	0.0126146	0.0373984
Cse_sc024956.1_g020.1	7.35778	3.29184	0.961488	3.4237	0.000617757	0.00246237
Cse_sc002464.1_g040.1	90.1965	3.2896	0.281791	11.6739	1.73224e-31	3.53294e-30
Cse_sc070832.1_g010.1	5.43144	3.26683	1.13912	2.86786	0.00413264	0.0138763
Cse_sc016520.1_g020.1	1.9272	3.25876	1.66015	1.96294	0.0496533	NA
Cse_sc017729.1_g020.1	1.92912	3.25876	1.65982	1.96332	0.0496089	NA
Cse_sc008075.1_g020.1	1.92602	3.25802	1.66026	1.96236	0.0497205	NA
Cse_sc010912.1_g010.1	1.92794	3.25802	1.65993	1.96274	0.0496761	NA
Cse_sc031128.1_g010.1	16.2643	3.25709	0.658963	4.94274	7.70305e-07	4.60239e-06
Cse_sc007109.1_g010.1	222.561	3.23697	0.180072	17.976	3.00629e-72	1.39175e-70
Cse_sc042217.1_g020.1	56.657	3.22797	0.337663	9.55975	1.18043e-21	1.73345e-20
Cse_sc003727.1_g070.1	3.54426	3.22736	1.34187	2.40513	0.0161669	0.0463058
Cse_sc028247.1_g030.1	3.53499	3.22672	1.37812	2.3414	0.0192116	0.0537351
Cse_sc007619.1_g030.1	3.5353	3.2243	1.33097	2.42252	0.0154133	0.0444739
Cse_sc008357.1_g020.1	3.51488	3.2193	1.39137	2.31376	0.0206807	0.0572667
Cse_sc004643.1_g030.1	3.52496	3.21795	1.35906	2.36778	0.017895	0.0506186
Cse_sc021276.1_g010.1	3.50841	3.21453	1.40191	2.29296	0.0218504	0.0600521
Cse_sc018255.1_g020.1	793.801	3.19044	0.0978589	32.6025	3.78455e-233	8.3467e-231
Cse_sc161222.1_g010.1	6.89234	3.18725	0.983021	3.2423	0.0011857	0.0044856
Cse_sc038585.1_g020.1	6.90227	3.18608	0.964209	3.30434	0.000952	0.00366753
Cse_sc040966.1_g010.1	5.14023	3.17536	1.10762	2.86684	0.00414591	0.013913
Cse_sc002780.1_g030.1	5.14247	3.17427	1.10835	2.86397	0.00418369	0.0140238
Cse_sc014570.1_g020.1	39.0858	3.16172	0.406624	7.77553	7.5134e-15	8.24176e-14
Cse_sc045876.1_g030.1	3.39225	3.15646	1.40671	2.24386	0.0248417	0.0669815
Cse_sc000779.1_g060.1	3.38515	3.15374	1.38086	2.28389	0.0223778	0.0612921
Cse_sc034945.1_g010.1	3.38415	3.15312	1.40678	2.24137	0.0250021	0.0673424
Cse_sc039723.1_g010.1	3.3714	3.15114	1.34404	2.34454	0.0190508	0.0533441
Cse_sc023052.1_g010.1	3.37742	3.14808	1.37418	2.29088	0.0219702	0.0603199
Cse_sc000889.1_g040.1	858.758	3.14777	0.0917168	34.3205	3.87985e-258	9.43602e-256
Cse_sc046250.1_g010.1	3.36629	3.14691	1.35208	2.32746	0.0199406	0.0555464
Cse_sc014492.1_g010.1	3.36554	3.14639	1.35189	2.3274	0.0199442	0.0555486
Cse_sc027993.1_g010.1	3.35695	3.14566	1.38853	2.26547	0.0234839	0.0638195
Cse_sc016630.1_g020.1	36.9596	3.14479	0.417003	7.54142	4.64877e-14	4.84782e-13
Cse_sc007537.1_g030.1	3.36106	3.14471	1.36194	2.309	0.0209438	0.0579184
Cse_sc009221.1_g040.1	15.1071	3.14231	0.6361	4.93997	7.81343e-07	4.66598e-06
Cse_sc024668.1_g010.1	26830.1	3.14084	0.0384007	81.7911	0	0
Cse_sc003627.1_g060.1	8.3771	3.13928	0.8785	3.57345	0.000352306	0.00146931
Cse_sc010286.1_g020.1	118.151	3.12866	0.234776	13.3261	1.63107e-40	4.13391e-39
Cse_sc011905.1_g020.1	4.98521	3.12385	1.16184	2.6887	0.00717298	0.0227004
Cse_sc046371.1_g020.1	51.4355	3.12348	0.346066	9.02566	1.78618e-19	2.4006e-18
Cse_sc031718.1_g030.1	4.9632	3.12231	1.12607	2.77275	0.00555854	0.0181159
Cse_sc031634.1_g010.1	4.97028	3.1222	1.11195	2.80786	0.00498715	0.0164225
Cse_sc007164.1_g050.1	6.59153	3.11444	0.969878	3.21117	0.00132197	0.00496042
Cse_sc014463.1_g020.1	72.5126	3.11355	0.298578	10.4279	1.84855e-25	3.11969e-24
Cse_sc004497.1_g040.1	6.58045	3.11238	0.969655	3.20978	0.00132837	0.00498234
Cse_sc047485.1_g010.1	225.142	3.09692	0.171702	18.0367	1.00432e-72	4.71088e-71
Cse_sc002258.1_g050.1	96.2059	3.09621	0.253327	12.2222	2.36601e-34	5.23115e-33
Cse_sc002185.1_g070.1	51.8943	3.08731	0.341081	9.05154	1.40968e-19	1.90396e-18
Cse_sc000934.1_g050.1	3.21565	3.07498	1.37979	2.22859	0.0258414	0.0693347
Cse_sc012530.1_g080.1	6.43695	3.07445	0.96423	3.1885	0.00143011	0.00532792
Cse_sc002304.1_g090.1	837.815	3.07338	0.0944895	32.5261	4.55383e-232	9.92009e-230
Cse_sc040507.1_g010.1	8.04193	3.0729	0.861747	3.5659	0.000362613	0.00150804
Cse_sc016474.1_g010.1	3.21757	3.07285	1.35866	2.26168	0.0237172	0.0644092
Cse_sc004038.1_g070.1	9.62603	3.0721	0.81122	3.78702	0.000152466	0.000677821
Cse_sc002318.1_g020.1	204.065	3.07199	0.173834	17.672	6.8961e-70	3.11535e-68
Cse_sc000013.1_g330.1	4.82703	3.07192	1.116	2.75262	0.00591207	0.0191486
Cse_sc002331.1_g030.1	12.8405	3.07189	0.693475	4.4297	9.43636e-06	4.9691e-05
Cse_sc017322.1_g020.1	3.20375	3.06988	1.38676	2.21371	0.0268485	0.0716418
Cse_sc003217.1_g040.1	7574.71	3.067	0.0549415	55.8229	0	0
Cse_sc048305.1_g010.1	113.612	3.06482	0.242253	12.6513	1.09976e-36	2.58441e-35
Cse_sc001346.1_g070.1	863.488	3.05231	0.09028	33.8094	1.43583e-250	3.42171e-248
Cse_sc021589.1_g020.1	36.4821	3.05128	0.406691	7.50271	6.25113e-14	6.48073e-13
Cse_sc037526.1_g020.1	1106	3.04968	0.0808117	37.7381	0	0
Cse_sc009013.1_g010.1	7.87762	3.04229	0.888545	3.4239	0.000617293	0.00246085
Cse_sc019579.1_g010.1	9.45761	3.0409	0.811853	3.74563	0.000179942	0.000790276
Cse_sc028004.1_g020.1	162.365	3.04089	0.19587	15.5251	2.34812e-54	8.04799e-53
Cse_sc030361.1_g010.1	6.28488	3.03699	0.995347	3.05119	0.00227934	0.00813416
Cse_sc013286.1_g010.1	265.511	3.03549	0.155944	19.4653	2.16066e-84	1.22362e-82
Cse_sc038029.1_g010.1	6.26781	3.02893	1.02581	2.95271	0.00314993	0.010895
Cse_sc042383.1_g010.1	10.9298	3.02757	0.745571	4.06074	4.89182e-05	0.000233749
Cse_sc044074.1_g010.1	4.65985	3.0193	1.1241	2.68597	0.00723186	0.0228602
Cse_sc006733.1_g010.1	4.65132	3.01692	1.13423	2.65988	0.00781678	0.0244933
Cse_sc001298.1_g030.1	38.754	3.0132	0.394623	7.63565	2.24687e-14	2.39801e-13
Cse_sc040014.1_g020.1	179.737	3.01294	0.189986	15.8588	1.22286e-56	4.42171e-55
Cse_sc000402.1_g090.1	99.1323	3.0129	0.247574	12.1697	4.5089e-34	9.87066e-33
Cse_sc026027.1_g030.1	23.0958	3.00503	0.516407	5.81912	5.91598e-09	4.35547e-08
Cse_sc000768.1_g110.1	516.236	3.00427	0.118716	25.3065	2.71099e-141	2.87348e-139
Cse_sc000918.1_g030.1	16.8637	2.99571	0.588654	5.08908	3.59802e-07	2.23237e-06
Cse_sc000939.1_g020.1	3.06337	2.9923	1.38062	2.16736	0.0302072	0.0791759
Cse_sc005715.1_g010.1	59.6513	2.99213	0.316176	9.4635	2.97811e-21	4.29167e-20
Cse_sc000846.1_g110.1	3.05349	2.99159	1.39484	2.14476	0.0319724	0.0831886
Cse_sc041428.1_g020.1	3.06126	2.99146	1.37701	2.17243	0.0298231	0.0783079
Cse_sc019705.1_g010.1	3.05385	2.99118	1.39474	2.14462	0.0319835	0.0832052
Cse_sc014728.1_g030.1	3.04937	2.98937	1.39707	2.13975	0.0323753	0.0841075
Cse_sc003864.1_g120.1	3.04801	2.98906	1.38141	2.16377	0.0304819	0.0797665
Cse_sc012047.1_g010.1	12.202	2.98776	0.708947	4.21436	2.50492e-05	0.000124485
Cse_sc040981.1_g020.1	3.04471	2.98775	1.38148	2.16272	0.0305628	0.0799427
Cse_sc028564.1_g020.1	3.04514	2.98767	1.41652	2.10916	0.0349306	0.0897024
Cse_sc024830.1_g010.1	563.768	2.98624	0.110366	27.0576	3.10537e-161	3.92404e-159
Cse_sc020264.1_g010.1	566.282	2.98461	0.108703	27.4565	5.81742e-166	7.73652e-164
Cse_sc017791.1_g020.1	58.729	2.96603	0.321357	9.22969	2.71423e-20	3.76914e-19
Cse_sc002738.1_g010.1	2187.39	2.96004	0.0637651	46.421	0	0
Cse_sc024306.1_g010.1	28.4413	2.95662	0.455817	6.48642	8.78986e-11	7.43651e-10
Cse_sc005663.1_g020.1	4.48516	2.9564	1.15271	2.56475	0.0103251	0.0313647
Cse_sc007914.1_g050.1	2140.16	2.95034	0.0751091	39.2807	0	0
Cse_sc007194.1_g020.1	154.171	2.94076	0.201856	14.5686	4.44795e-48	1.3453e-46
Cse_sc003242.1_g040.1	155.234	2.93656	0.196296	14.9598	1.3442e-50	4.23889e-49
Cse_sc001907.1_g080.1	32.5035	2.93488	0.427322	6.86809	6.50663e-12	5.99319e-11
Cse_sc007788.1_g010.1	45.7194	2.93207	0.360855	8.12533	4.46138e-16	5.18034e-15
Cse_sc004807.1_g010.1	470.799	2.92876	0.120106	24.3848	2.48122e-131	2.42709e-129
Cse_sc000284.1_g090.1	32.3053	2.92538	0.422514	6.92375	4.39854e-12	4.09392e-11
Cse_sc009216.1_g020.1	26.1638	2.91103	0.481787	6.04216	1.52064e-09	1.16999e-08
Cse_sc016558.1_g010.1	52.2237	2.90632	0.330286	8.79942	1.37523e-18	1.79132e-17
Cse_sc006852.1_g030.1	5.79919	2.90631	1.03413	2.81039	0.0049481	0.0163045
Cse_sc050191.1_g030.1	103.018	2.9055	0.244199	11.8981	1.21099e-32	2.55041e-31
Cse_sc016665.1_g020.1	88.4167	2.90484	0.253721	11.449	2.37983e-30	4.71032e-29
Cse_sc011159.1_g020.1	1761.09	2.90344	0.0666858	43.5391	0	0
Cse_sc002451.1_g090.1	5.7883	2.90259	0.98445	2.94844	0.00319383	0.0110264
Cse_sc000036.1_g040.1	2.88685	2.90119	1.41836	2.04545	0.0408104	0.102354
Cse_sc005340.1_g060.1	17.3443	2.89991	0.582677	4.97687	6.46195e-07	3.90422e-06
Cse_sc001137.1_g060.1	2.88335	2.89653	1.41731	2.04368	0.0409849	0.102702
Cse_sc001150.1_g060.1	4.3133	2.89579	1.20184	2.40947	0.0159758	0.0458603
Cse_sc014279.1_g020.1	2.88092	2.89499	1.44415	2.00463	0.0450027	0.110969
Cse_sc012158.1_g020.1	5.75936	2.89452	1.05133	2.7532	0.00590164	0.0191204
Cse_sc007311.1_g030.1	2.88502	2.89387	1.43689	2.01399	0.044011	0.108904
Cse_sc012151.1_g020.1	2285.71	2.89119	0.061899	46.7082	0	0
Cse_sc002374.1_g050.1	3301.79	2.87921	0.0611778	47.063	0	0
Cse_sc012650.1_g010.1	32.6543	2.87116	0.414727	6.92303	4.42094e-12	4.11369e-11
Cse_sc093250.1_g010.1	12.7036	2.8613	0.65841	4.34578	1.38784e-05	7.13264e-05
Cse_sc014636.1_g010.1	129.214	2.85329	0.216806	13.1606	1.47971e-39	3.71318e-38
Cse_sc001075.1_g080.1	183.99	2.85264	0.181487	15.7181	1.13697e-55	4.00115e-54
Cse_sc018858.1_g020.1	16.7304	2.84184	0.583035	4.87421	1.09244e-06	6.44036e-06
Cse_sc028735.1_g020.1	8.34328	2.83758	0.84101	3.37401	0.000740804	0.00291043
Cse_sc000852.1_g080.1	82.0519	2.83681	0.260414	10.8935	1.23839e-27	2.25966e-26
Cse_sc000033.1_g150.1	2231.59	2.83489	0.125518	22.5856	6.00244e-113	4.76811e-111
Cse_sc012301.1_g010.1	6.92052	2.83155	0.954477	2.9666	0.00301115	0.0104598
Cse_sc002260.1_g050.1	100.957	2.82686	0.241536	11.7037	1.22083e-31	2.50719e-30
Cse_sc040011.1_g020.1	2.74727	2.8168	1.43474	1.96328	0.0496142	0.120541
Cse_sc005471.1_g090.1	2.74023	2.8103	1.40859	1.99511	0.0460306	0.113111
Cse_sc007968.1_g020.1	2.73171	2.80963	1.41432	1.98656	0.0469716	0.115065
Cse_sc033262.1_g030.1	8.18363	2.80808	0.841957	3.33518	0.000852449	0.00331313
Cse_sc011613.1_g020.1	2.73438	2.80798	1.40882	1.99315	0.0462453	0.113521
Cse_sc041266.1_g020.1	2.73456	2.80777	1.40876	1.99307	0.0462535	0.113533
Cse_sc011296.1_g010.1	4253.83	2.80746	0.0519009	54.0928	0	0
Cse_sc022480.1_g010.1	1061.36	2.80702	0.0871449	32.2109	1.24019e-227	2.60571e-225
Cse_sc036455.1_g010.1	2.72368	2.806	1.42517	1.96889	0.0489655	0.119226
Cse_sc016394.1_g060.1	9.48563	2.79644	0.771152	3.62631	0.000287499	0.00121588
Cse_sc029594.1_g020.1	62.2091	2.79004	0.30904	9.02808	1.74709e-19	2.34984e-18
Cse_sc028794.1_g020.1	4400.36	2.78764	0.0503229	55.3949	0	0
Cse_sc006846.1_g010.1	114.529	2.78536	0.222469	12.5202	5.7855e-36	1.33052e-34
Cse_sc009466.1_g050.1	299.95	2.7816	0.143749	19.3504	2.02078e-83	1.12291e-81
Cse_sc005396.1_g040.1	4.02446	2.77975	1.19282	2.33041	0.0197846	0.055151
Cse_sc030803.1_g010.1	4.01455	2.77414	1.18013	2.35072	0.0187372	0.052578
Cse_sc019942.1_g010.1	4.01604	2.77264	1.1697	2.37039	0.0177696	0.0502958
Cse_sc000169.1_g060.1	4.00864	2.77235	1.16322	2.38334	0.0171563	0.0487739
Cse_sc022290.1_g030.1	9.30205	2.76421	0.781094	3.5389	0.000401797	0.00165895
Cse_sc021865.1_g010.1	284.47	2.76203	0.148746	18.5687	5.75432e-77	2.88594e-75
Cse_sc000464.1_g100.1	5.30761	2.76162	1.01404	2.72337	0.00646194	0.0207067
Cse_sc092273.1_g010.1	5.31164	2.76092	1.01186	2.72856	0.00636122	0.0204374
Cse_sc009038.1_g020.1	2287.26	2.75921	0.0594954	46.3769	0	0
Cse_sc008676.1_g040.1	5.30411	2.75917	1.00274	2.75164	0.00592981	0.0191955
Cse_sc009165.1_g060.1	10.5875	2.75415	0.745197	3.69587	0.000219137	0.000946723
Cse_sc001042.1_g010.1	40.9965	2.75385	0.367304	7.49747	6.50606e-14	6.73913e-13
Cse_sc031942.1_g010.1	6.60701	2.75285	0.907758	3.03258	0.00242475	0.00859433
Cse_sc001269.1_g080.1	15.7555	2.74218	0.588875	4.65664	3.21412e-06	1.7922e-05
Cse_sc005327.1_g030.1	2574.33	2.73999	0.0589633	46.4695	0	0
Cse_sc014923.1_g020.1	10.4563	2.7343	0.711835	3.8412	0.000122432	0.00055162
Cse_sc007016.1_g010.1	24.7605	2.73071	0.472577	5.77834	7.54416e-09	5.48705e-08
Cse_sc016030.1_g030.1	2834.85	2.72431	0.0696502	39.1141	0	0
Cse_sc019980.1_g020.1	3261.7	2.72144	0.0552123	49.2905	0	0
Cse_sc006165.1_g030.1	108.899	2.72025	0.229638	11.8458	2.26159e-32	4.72101e-31
Cse_sc000082.1_g130.1	23.2948	2.71904	0.486108	5.59347	2.2257e-08	1.549e-07
Cse_sc001464.1_g040.1	222.182	2.71487	0.159857	16.9831	1.09509e-64	4.57464e-63
Cse_sc071120.1_g010.1	9.04014	2.71447	0.801421	3.38707	0.000706434	0.00278557
Cse_sc008296.1_g010.1	362.067	2.71122	0.134726	20.124	4.55092e-90	2.82014e-88
Cse_sc023528.1_g040.1	5.14532	2.70885	1.02305	2.64782	0.00810115	0.0252906
Cse_sc046371.1_g030.1	50.1334	2.70792	0.339936	7.96597	1.63938e-15	1.84974e-14
Cse_sc009907.1_g050.1	5.14095	2.70744	1.03189	2.62378	0.00869606	0.0269371
Cse_sc003300.1_g030.1	5.16079	2.70737	1.06113	2.5514	0.0107293	0.0324178
Cse_sc055471.1_g010.1	3.8423	2.70449	1.28907	2.09801	0.0359043	0.0918111
Cse_sc022301.1_g030.1	3.84759	2.7042	1.20363	2.2467	0.0246593	0.0665908
Cse_sc001326.1_g060.1	3.8525	2.7012	1.23213	2.1923	0.028358	0.0750157
Cse_sc003966.1_g030.1	2195.48	2.69784	0.0630105	42.8157	0	0
Cse_sc023866.1_g010.1	1121.75	2.68675	0.0911474	29.477	5.68319e-191	9.09004e-189
Cse_sc009593.1_g050.1	11.4379	2.68584	0.685589	3.91757	8.94468e-05	0.000410558
Cse_sc011036.1_g020.1	893.477	2.68312	0.0861074	31.1602	3.69032e-213	6.89662e-211
Cse_sc002886.1_g030.1	50.514	2.67782	0.329736	8.12111	4.61955e-16	5.36049e-15
Cse_sc042709.1_g010.1	285.327	2.67616	0.15553	17.2067	2.36482e-66	1.01659e-64
Cse_sc003074.1_g020.1	105.67	2.67093	0.228749	11.6762	1.68581e-31	3.44416e-30
Cse_sc009088.1_g040.1	69.1357	2.66918	0.282957	9.43317	3.97879e-21	5.71054e-20
Cse_sc013366.1_g060.1	1289.27	2.66408	0.0743548	35.8293	3.86474e-281	1.01651e-278
Cse_sc010103.1_g080.1	381.842	2.66244	0.124333	21.4138	9.93663e-102	6.95917e-100
Cse_sc003693.1_g060.1	9.98566	2.65726	0.720572	3.6877	0.000226288	0.00097631
Cse_sc025928.1_g010.1	19.9289	2.65532	0.519143	5.11482	3.14043e-07	1.9599e-06
Cse_sc011885.1_g040.1	4.98054	2.65504	1.02246	2.59673	0.00941165	0.0288901
Cse_sc022115.1_g010.1	13.6921	2.65261	0.614446	4.31707	1.58112e-05	8.07106e-05
Cse_sc076862.1_g010.1	70.8292	2.65069	0.273539	9.69036	3.31354e-22	4.97915e-21
Cse_sc021600.1_g010.1	31.0315	2.64949	0.418908	6.32475	2.53636e-10	2.07658e-09
Cse_sc182811.1_g010.1	3.70243	2.64109	1.18739	2.22428	0.0261296	0.0699916
Cse_sc013765.1_g010.1	3.69695	2.63904	1.19442	2.20946	0.0271424	0.0723004
Cse_sc009946.1_g020.1	954.045	2.63242	0.0817376	32.2057	1.46722e-227	3.06459e-225
Cse_sc008140.1_g050.1	159.378	2.62728	0.189834	13.8399	1.46469e-43	4.0068e-42
Cse_sc011806.1_g010.1	12.2619	2.62723	0.654127	4.01639	5.90962e-05	0.000278522
Cse_sc033530.1_g010.1	4.85231	2.61085	1.0778	2.4224	0.0154186	0.0444854
Cse_sc001125.1_g010.1	4.84233	2.60577	1.05255	2.47567	0.0132987	0.0391322
Cse_sc040779.1_g010.1	7.25002	2.60296	0.84171	3.09247	0.00198501	0.00718782
Cse_sc000777.1_g100.1	38.5305	2.59703	0.367901	7.05905	1.67642e-12	1.60146e-11
Cse_sc027676.1_g010.1	3677.73	2.59278	0.0558707	46.4068	0	0
Cse_sc012588.1_g030.1	611.479	2.58735	0.100269	25.8042	7.96314e-147	8.8361e-145
Cse_sc012969.1_g010.1	391.234	2.58626	0.121673	21.2558	2.91285e-100	1.99671e-98
Cse_sc030574.1_g010.1	5.98828	2.58587	0.951636	2.71728	0.00658201	0.0210439
Cse_sc003546.1_g100.1	15.4615	2.57822	0.608535	4.23676	2.26769e-05	0.00011349
Cse_sc009399.1_g040.1	16.5925	2.57138	0.556784	4.61827	3.86957e-06	2.13355e-05
Cse_sc001972.1_g060.1	3.54923	2.56943	1.20471	2.13281	0.0329404	0.0853384
Cse_sc002346.1_g040.1	14.1584	2.56367	0.601527	4.26194	2.02659e-05	0.000102071
Cse_sc022130.1_g020.1	33.0223	2.56238	0.398746	6.42611	1.30908e-10	1.0932e-09
Cse_sc023396.1_g010.1	3.54797	2.5617	1.24216	2.06229	0.0391802	0.0988568
Cse_sc000101.1_g140.1	3.53223	2.56069	1.21946	2.09986	0.0357411	0.0914861
Cse_sc031089.1_g030.1	291.611	2.55738	0.137962	18.5369	1.04026e-76	5.17335e-75
Cse_sc004134.1_g070.1	17.5391	2.54886	0.537818	4.73926	2.14502e-06	1.22177e-05
Cse_sc025440.1_g010.1	198.385	2.54468	0.165614	15.3651	2.80698e-53	9.38514e-52
Cse_sc012358.1_g050.1	123.371	2.53999	0.205067	12.3861	3.10648e-35	7.02131e-34
Cse_sc003444.1_g040.1	152.965	2.53254	0.189687	13.3512	1.16576e-40	2.96729e-39
Cse_sc068750.1_g010.1	5.78442	2.53062	0.939628	2.69321	0.00707678	0.0224398
Cse_sc000558.1_g070.1	36.7418	2.51832	0.382727	6.57994	4.70632e-11	4.06896e-10
Cse_sc041052.1_g010.1	143.432	2.51498	0.383103	6.56476	5.21166e-11	4.4862e-10
Cse_sc032915.1_g020.1	607.178	2.51373	0.101387	24.7933	1.05791e-135	1.05222e-133
Cse_sc064029.1_g010.1	38.9101	2.51299	0.384446	6.53663	6.29187e-11	5.37953e-10
Cse_sc042083.1_g010.1	476.219	2.51197	0.111031	22.624	2.5173e-113	2.03146e-111
Cse_sc029632.1_g060.1	11.442	2.51147	0.664058	3.782	0.000155572	0.000690505
Cse_sc000113.1_g020.1	67.1331	2.50202	0.290913	8.60057	7.93177e-18	9.9802e-17
Cse_sc008869.1_g030.1	4.52505	2.49311	1.08576	2.29619	0.0216651	0.0596007
Cse_sc004958.1_g050.1	3.3847	2.48977	1.22221	2.03709	0.0416407	0.104096
Cse_sc000291.1_g080.1	30.5127	2.48963	0.416608	5.97596	2.28743e-09	1.7411e-08
Cse_sc033595.1_g010.1	9.03665	2.48938	0.747229	3.33148	0.000863855	0.00335342
Cse_sc029042.1_g020.1	5.63943	2.48914	0.99718	2.49618	0.0125538	0.0372474
Cse_sc014881.1_g010.1	6.7758	2.48834	0.85743	2.90209	0.00370682	0.0125954
Cse_sc030006.1_g010.1	4.51309	2.48781	1.05139	2.3662	0.0179715	0.0508027
Cse_sc049436.1_g020.1	3.37829	2.48711	1.21686	2.04388	0.0409653	0.10266
Cse_sc011137.1_g030.1	27.0611	2.48708	0.439392	5.66028	1.51126e-08	1.0662e-07
Cse_sc008026.1_g020.1	11.2827	2.48684	0.664178	3.74423	0.000180946	0.000794389
Cse_sc033781.1_g010.1	4.51358	2.48572	1.20228	2.06751	0.0386858	0.0979153
Cse_sc009416.1_g050.1	3.37903	2.4849	1.2207	2.03563	0.0417875	0.104353
Cse_sc019329.1_g020.1	3.36914	2.48393	1.23677	2.0084	0.0446003	0.110122
Cse_sc124318.1_g010.1	4.49649	2.4834	1.11059	2.23611	0.0253448	0.0681209
Cse_sc000856.1_g010.1	22.4155	2.47531	0.480977	5.14642	2.65506e-07	1.67245e-06
Cse_sc033291.1_g010.1	544.694	2.47201	0.107987	22.8917	5.62402e-116	4.68774e-114
Cse_sc000950.1_g090.1	12.2479	2.46603	0.635645	3.87957	0.000104643	0.000475817
Cse_sc000345.1_g090.1	8.84569	2.45666	0.781748	3.14253	0.00167497	0.00614855
Cse_sc020075.1_g020.1	25.4093	2.45311	0.476828	5.14465	2.68024e-07	1.68652e-06
Cse_sc010883.1_g050.1	8.84491	2.45242	0.778926	3.14847	0.0016413	0.00603554
Cse_sc018870.1_g010.1	5.51276	2.44925	1.06607	2.29746	0.0215926	0.0594395
Cse_sc040238.1_g020.1	6.61238	2.44688	0.914819	2.67471	0.00747929	0.023548
Cse_sc013143.1_g040.1	5.48408	2.4418	0.983314	2.48323	0.0130196	0.0384291
Cse_sc007165.1_g030.1	29.6542	2.44158	0.406324	6.00895	1.86727e-09	1.42918e-08
Cse_sc002283.1_g040.1	1641.26	2.44003	0.0728766	33.4817	8.90906e-246	2.0812e-243
Cse_sc035214.1_g030.1	5.47555	2.43948	0.957134	2.54873	0.0108115	0.0326329
Cse_sc000485.1_g130.1	5.48673	2.43914	0.958202	2.54553	0.0109111	0.0328889
Cse_sc060417.1_g010.1	5.47666	2.43693	0.961109	2.53554	0.0112274	0.0337221
Cse_sc018352.1_g020.1	10.9526	2.43678	0.67778	3.59523	0.000324103	0.00135951
Cse_sc012930.1_g020.1	61.3148	2.4353	0.291339	8.35896	6.32715e-17	7.67559e-16
Cse_sc038548.1_g010.1	9.8417	2.43275	0.723026	3.36468	0.000766333	0.00300242
Cse_sc038248.1_g030.1	4.36237	2.42525	1.09279	2.21931	0.0264658	0.070796
Cse_sc041862.1_g010.1	4.34806	2.42465	1.08024	2.24455	0.0247969	0.0668758
Cse_sc013277.1_g030.1	4.35907	2.42431	1.08289	2.23874	0.025173	0.0677103
Cse_sc002404.1_g030.1	13.0406	2.42277	0.622868	3.8897	0.000100369	0.000457674
Cse_sc014962.1_g010.1	326.307	2.41963	0.129335	18.7083	4.23935e-78	2.1628e-76
Cse_sc010928.1_g010.1	4462.2	2.41557	0.0494016	48.8966	0	0
Cse_sc036385.1_g030.1	199.916	2.41384	0.158688	15.2113	2.97736e-52	9.78889e-51
Cse_sc005353.1_g050.1	10.7883	2.41244	0.672109	3.58936	0.000331485	0.0013885
Cse_sc017595.1_g010.1	20.4911	2.40889	0.496404	4.85268	1.21802e-06	7.13332e-06
Cse_sc001952.1_g010.1	74.3296	2.40846	0.258539	9.31567	1.21182e-20	1.70616e-19
Cse_sc000354.1_g050.1	1126.01	2.4071	0.0891837	26.9903	1.91878e-160	2.40749e-158
Cse_sc031533.1_g010.1	19.3385	2.4022	0.522685	4.59589	4.3091e-06	2.36378e-05
Cse_sc016492.1_g020.1	427.873	2.40082	0.11308	21.2312	4.91682e-100	3.3639e-98
Cse_sc040461.1_g020.1	319.368	2.39972	0.127316	18.8485	3.0232e-79	1.56484e-77
Cse_sc005426.1_g030.1	11.8029	2.39884	0.671985	3.56979	0.000357273	0.00148758
Cse_sc043865.1_g010.1	48.1105	2.39697	0.338102	7.08947	1.34623e-12	1.29194e-11
Cse_sc002312.1_g010.1	57.6729	2.39375	0.327374	7.31198	2.6324e-13	2.62855e-12
Cse_sc007123.1_g010.1	677.201	2.3863	0.0998179	23.9065	2.62003e-126	2.4354e-124
Cse_sc006665.1_g020.1	169.045	2.38587	0.189631	12.5817	2.66395e-36	6.1865e-35
Cse_sc011110.1_g020.1	5.30553	2.38339	0.983261	2.42397	0.015352	0.044333
Cse_sc026412.1_g030.1	20.1457	2.38124	0.504093	4.72381	2.31468e-06	1.31356e-05
Cse_sc012111.1_g020.1	298.266	2.37718	0.138494	17.1645	4.90054e-66	2.08894e-64
Cse_sc001621.1_g060.1	283.462	2.37716	0.134837	17.6299	1.45177e-69	6.50876e-68
Cse_sc005878.1_g060.1	7.41658	2.37704	0.834318	2.84908	0.00438456	0.0146308
Cse_sc005226.1_g020.1	9.52472	2.37657	0.711726	3.33916	0.000840322	0.00326993
Cse_sc011462.1_g020.1	47.565	2.37609	0.321269	7.39595	1.40401e-13	1.42236e-12
Cse_sc059237.1_g010.1	9.50737	2.37439	0.719558	3.29979	0.000967587	0.00372273
Cse_sc013968.1_g020.1	67.5352	2.37365	0.271875	8.73065	2.53208e-18	3.26112e-17
Cse_sc000642.1_g060.1	15.8084	2.37156	0.5545	4.27694	1.89478e-05	9.58132e-05
Cse_sc021645.1_g020.1	88.5396	2.37139	0.236081	10.0448	9.68168e-24	1.55274e-22
Cse_sc019726.1_g040.1	1840.37	2.36987	0.0668904	35.4291	6.07876e-275	1.57551e-272
Cse_sc001998.1_g040.1	672.876	2.36933	0.0943843	25.103	4.60723e-139	4.78344e-137
Cse_sc001263.1_g040.1	4.21677	2.3657	1.12916	2.09509	0.036163	0.0923862
Cse_sc000777.1_g010.1	6.29746	2.36192	0.877386	2.692	0.00710249	0.0225034
Cse_sc034108.1_g010.1	6.28445	2.36145	0.9094	2.59672	0.009412	0.0288901
Cse_sc008543.1_g050.1	4.19106	2.36125	1.11807	2.11189	0.0346955	0.0892083
Cse_sc022349.1_g030.1	10.4826	2.36114	0.690914	3.41742	0.000632174	0.0025151
Cse_sc000132.1_g120.1	357.072	2.35952	0.122755	19.2214	2.44946e-82	1.32182e-80
Cse_sc010075.1_g030.1	26.1061	2.35565	0.441761	5.3324	9.69217e-08	6.37668e-07
Cse_sc021906.1_g030.1	207.634	2.35352	0.158291	14.8683	5.29464e-50	1.64625e-48
Cse_sc026215.1_g010.1	7.27035	2.34307	0.817459	2.86628	0.00415327	0.0139324
Cse_sc008120.1_g040.1	12.4132	2.33949	0.618031	3.7854	0.000153462	0.000681994
Cse_sc024862.1_g020.1	5.17485	2.33779	0.981648	2.38149	0.0172428	0.0489805
Cse_sc005024.1_g040.1	5.16267	2.33672	0.991108	2.35768	0.0183894	0.0517984
Cse_sc002591.1_g070.1	5.15551	2.33456	0.960838	2.42972	0.0151106	0.0437178
Cse_sc015763.1_g050.1	2225.87	2.33439	0.0638285	36.5729	7.72181e-293	2.15895e-290
Cse_sc003546.1_g010.1	5.15836	2.3337	0.954306	2.44544	0.0144674	0.0421452
Cse_sc037009.1_g010.1	23.7114	2.33326	0.448052	5.20757	1.91327e-07	1.221e-06
Cse_sc007685.1_g010.1	1024.8	2.33104	0.0783068	29.768	1.01321e-194	1.65032e-192
Cse_sc006790.1_g010.1	21.6053	2.32917	0.492316	4.73105	2.23359e-06	1.26937e-05
Cse_sc007406.1_g030.1	255.055	2.32854	0.139474	16.6951	1.4233e-62	5.78906e-61
Cse_sc040654.1_g010.1	19.5544	2.32735	0.516298	4.50776	6.55157e-06	3.51145e-05
Cse_sc004229.1_g040.1	35.8191	2.32181	0.38688	6.00138	1.95652e-09	1.49531e-08
Cse_sc004267.1_g010.1	9.21726	2.32016	0.730556	3.17589	0.0014938	0.00554018
Cse_sc006667.1_g030.1	6.14993	2.32007	0.889178	2.60923	0.00907463	0.0279755
Cse_sc012971.1_g030.1	48.0395	2.31845	0.321606	7.20899	5.63671e-13	5.51981e-12
Cse_sc008323.1_g010.1	18.3901	2.3179	0.512421	4.52342	6.08479e-06	3.2756e-05
Cse_sc025867.1_g040.1	76.6245	2.31743	0.250289	9.25901	2.06331e-20	2.87874e-19
Cse_sc021479.1_g020.1	12.2575	2.31686	0.618299	3.74715	0.000178857	0.000785997
Cse_sc005864.1_g050.1	18.3796	2.31546	0.526183	4.40048	1.08014e-05	5.6394e-05
Cse_sc000629.1_g020.1	5154.86	2.31352	0.0465519	49.6976	0	0
Cse_sc007313.1_g030.1	10.1908	2.31171	0.69668	3.31818	0.000906051	0.00350573
Cse_sc013184.1_g050.1	463.053	2.31006	0.118652	19.4692	2.00352e-84	1.13644e-82
Cse_sc004368.1_g040.1	1160	2.30898	0.0759661	30.3948	6.43057e-203	1.08216e-200
Cse_sc080888.1_g010.1	14.1826	2.30427	0.589666	3.90775	9.316e-05	0.000426777
Cse_sc007128.1_g060.1	33.3731	2.29966	0.385562	5.96444	2.45477e-09	1.86447e-08
Cse_sc001414.1_g040.1	651.636	2.29765	0.0944351	24.3304	9.34123e-131	9.08735e-129
Cse_sc000392.1_g020.1	595.92	2.29721	0.0988206	23.2462	1.55391e-119	1.35902e-117
Cse_sc005159.1_g060.1	17.1587	2.2945	0.550593	4.16734	3.08181e-05	0.00015148
Cse_sc014477.1_g030.1	102.781	2.29291	0.216737	10.5792	3.72186e-26	6.45922e-25
Cse_sc032130.1_g010.1	33.2505	2.29162	0.384789	5.95551	2.59266e-09	1.96667e-08
Cse_sc000458.1_g110.1	9.0525	2.29003	0.732813	3.12499	0.00177814	0.00649637
Cse_sc006678.1_g050.1	4.01628	2.28956	1.11218	2.05861	0.0395312	0.0996007
Cse_sc063679.1_g010.1	5.00765	2.28296	0.983504	2.32125	0.0202734	0.056319
Cse_sc024406.1_g010.1	951.392	2.28254	0.078538	29.0628	1.05904e-185	1.64931e-183
Cse_sc035409.1_g010.1	61.0983	2.28177	0.291027	7.84042	4.49043e-15	4.96753e-14
Cse_sc013865.1_g030.1	143.847	2.27801	0.186077	12.2423	1.84666e-34	4.09565e-33
Cse_sc005353.1_g010.1	10.9742	2.27696	0.658228	3.45923	0.00054172	0.00218212
Cse_sc002955.1_g090.1	2309.42	2.27649	0.0579541	39.281	0	0
Cse_sc038960.1_g010.1	5.9607	2.27045	0.892293	2.54451	0.0109431	0.0329715
Cse_sc081616.1_g010.1	99.4289	2.2703	0.224291	10.1221	4.40758e-24	7.17581e-23
Cse_sc042249.1_g010.1	412.619	2.27007	0.111529	20.354	4.277e-92	2.68318e-90
Cse_sc001172.1_g030.1	11.9118	2.27003	0.681856	3.3292	0.000870972	0.0033781
Cse_sc003465.1_g040.1	6.93758	2.26591	0.829918	2.73028	0.006328	0.0203436
Cse_sc024555.1_g010.1	44.5556	2.26317	0.331697	6.823	8.91598e-12	8.13643e-11
Cse_sc040287.1_g030.1	279.761	2.25978	0.133682	16.9042	4.1926e-64	1.73914e-62
Cse_sc005247.1_g050.1	1257.05	2.25912	0.0743449	30.387	8.16035e-203	1.36678e-200
Cse_sc032043.1_g010.1	7.9025	2.25851	0.790864	2.85575	0.00429351	0.0143558
Cse_sc035798.1_g030.1	693.325	2.25363	0.0904867	24.9057	6.45554e-137	6.54923e-135
Cse_sc015463.1_g050.1	1339.15	2.24644	0.0847868	26.4952	1.10148e-154	1.31688e-152
Cse_sc011136.1_g020.1	87.9662	2.24012	0.231027	9.69637	3.12415e-22	4.70251e-21
Cse_sc008186.1_g010.1	18.5166	2.23729	0.541542	4.13133	3.60665e-05	0.000175576
Cse_sc027365.1_g020.1	3140.56	2.23101	0.0538352	41.4415	0	0
Cse_sc006079.1_g020.1	12.6181	2.22652	0.614187	3.62514	0.000288801	0.00122109
Cse_sc054657.1_g010.1	280.239	2.22632	0.135723	16.4033	1.80984e-60	7.10882e-59
Cse_sc000127.1_g090.1	4.85078	2.22561	0.972791	2.28786	0.0221458	0.0607456
Cse_sc036436.1_g010.1	4.83815	2.22548	0.991494	2.24458	0.0247952	0.0668758
Cse_sc024998.1_g010.1	4.83679	2.22529	0.994243	2.23818	0.0252096	0.0677985
Cse_sc018040.1_g010.1	4.84183	2.22507	0.98358	2.26221	0.0236843	0.0643432
Cse_sc112436.1_g010.1	3.88081	2.22497	1.08534	2.05001	0.0403637	0.101425
Cse_sc028801.1_g030.1	3.88081	2.22497	1.08534	2.05001	0.0403637	0.101425
Cse_sc006469.1_g030.1	3.86862	2.22478	1.12535	1.97697	0.0480448	0.117289
Cse_sc033656.1_g040.1	209.211	2.22376	0.164519	13.5167	1.24612e-41	3.25588e-40
Cse_sc011100.1_g020.1	18.3998	2.2236	0.500923	4.439	9.0379e-06	4.7713e-05
Cse_sc014237.1_g010.1	8.70552	2.22324	0.729392	3.04808	0.00230308	0.00820896
Cse_sc029989.1_g020.1	3.86234	2.22305	1.12539	1.97536	0.0482273	0.11767
Cse_sc021238.1_g010.1	3.87421	2.22281	1.08533	2.04805	0.0405552	0.10182
Cse_sc026112.1_g030.1	6.76273	2.22247	0.838691	2.64993	0.00805087	0.0251536
Cse_sc028333.1_g020.1	7.74717	2.22245	0.780224	2.84847	0.00439298	0.0146562
Cse_sc000813.1_g110.1	5.81451	2.22189	0.920176	2.41463	0.0157511	0.0453379
Cse_sc027013.1_g040.1	3.86258	2.22076	1.11412	1.99328	0.0462303	0.113492
Cse_sc007245.1_g030.1	3.86736	2.22053	1.0906	2.03606	0.0417442	0.104281
Cse_sc040028.1_g010.1	5.79357	2.22028	0.938758	2.36512	0.0180243	0.0509276
Cse_sc001728.1_g050.1	26.9658	2.21421	0.418099	5.2959	1.18433e-07	7.72609e-07
Cse_sc007092.1_g020.1	428.935	2.21166	0.112427	19.672	3.74548e-86	2.18382e-84
Cse_sc025452.1_g020.1	124.737	2.20818	0.199819	11.0509	2.17096e-28	4.04654e-27
Cse_sc016821.1_g030.1	782.984	2.20532	0.0866111	25.4623	5.15582e-143	5.56452e-141
Cse_sc014998.1_g010.1	2194.74	2.20498	0.0571598	38.5757	0	0
Cse_sc013020.1_g050.1	769.61	2.20323	0.0873978	25.2092	3.17474e-140	3.34507e-138
Cse_sc000075.1_g070.1	2290.71	2.19951	0.0634583	34.6608	3.07469e-263	7.74299e-261
Cse_sc026907.1_g040.1	10.5019	2.19833	0.669996	3.28111	0.00103401	0.00395985
Cse_sc001586.1_g080.1	42.7841	2.19207	0.343517	6.38125	1.75648e-10	1.45112e-09
Cse_sc000706.1_g070.1	15.1736	2.19019	0.595101	3.68036	0.000232906	0.00100219
Cse_sc004448.1_g040.1	16.1556	2.18944	0.559141	3.91572	9.01335e-05	0.000413656
Cse_sc037595.1_g010.1	8.54497	2.18891	0.743289	2.9449	0.00323059	0.0111403
Cse_sc007803.1_g040.1	15.1598	2.18618	0.554393	3.94338	8.03424e-05	0.00037141
Cse_sc039572.1_g010.1	6.64286	2.1847	0.86237	2.53336	0.0112974	0.0339009
Cse_sc023620.1_g020.1	6.62595	2.18283	0.885495	2.4651	0.0136977	0.0401567
Cse_sc003050.1_g020.1	188.939	2.18062	0.167755	12.9988	1.24204e-38	3.05206e-37
Cse_sc001499.1_g010.1	6.60697	2.18012	0.832696	2.61815	0.0088408	0.0273377
Cse_sc021968.1_g010.1	171.745	2.17797	0.173681	12.54	4.50845e-36	1.04087e-34
Cse_sc000373.1_g060.1	5092.3	2.17662	0.0473714	45.9481	0	0
Cse_sc004397.1_g040.1	26.3373	2.17338	0.424018	5.12568	2.96472e-07	1.85663e-06
Cse_sc016964.1_g070.1	5.65285	2.17261	0.922662	2.35472	0.0185369	0.0521069
Cse_sc024101.1_g040.1	5.65832	2.17228	0.939054	2.31326	0.0207082	0.0573384
Cse_sc004854.1_g030.1	10.3467	2.17199	0.668923	3.24699	0.00116631	0.00442212
Cse_sc017655.1_g010.1	228.511	2.1719	0.153361	14.162	1.57424e-45	4.47184e-44
Cse_sc026128.1_g030.1	33.789	2.16851	0.386738	5.60719	2.05637e-08	1.43622e-07
Cse_sc060925.1_g010.1	10266.3	2.16663	0.0436929	49.5877	0	0
Cse_sc040693.1_g060.1	4.6847	2.16531	1.01256	2.13844	0.0324807	0.0843259
Cse_sc060384.1_g010.1	23.3894	2.16448	0.445592	4.85753	1.18859e-06	6.97133e-06
Cse_sc041760.1_g010.1	4.66839	2.16363	1.02823	2.10423	0.0353586	0.0906311
Cse_sc012800.1_g030.1	85.0446	2.16222	0.250432	8.63397	5.9258e-18	7.52013e-17
Cse_sc005681.1_g080.1	9.36222	2.16141	0.739477	2.92289	0.00346799	0.0118656
Cse_sc004512.1_g060.1	21298	2.16135	0.042325	51.0657	0	0
Cse_sc032960.1_g010.1	32.6165	2.15697	0.378354	5.70093	1.19155e-08	8.48908e-08
Cse_sc028857.1_g010.1	12.0983	2.15471	0.617298	3.49055	0.000482034	0.0019606
Cse_sc014341.1_g030.1	186.161	2.15434	0.160101	13.4561	2.83336e-41	7.34895e-40
Cse_sc006919.1_g050.1	23.2725	2.15381	0.448227	4.80517	1.54622e-06	8.94627e-06
Cse_sc000116.1_g030.1	49.3049	2.15229	0.320282	6.71999	1.81738e-11	1.61773e-10
Cse_sc039958.1_g010.1	124.568	2.15188	0.19532	11.0172	3.15643e-28	5.84656e-27
Cse_sc011854.1_g030.1	7.43648	2.15095	0.784436	2.74203	0.00610599	0.0196976
Cse_sc007968.1_g030.1	140.971	2.148	0.188898	11.3712	5.81766e-30	1.13315e-28
Cse_sc005802.1_g010.1	25.0479	2.14739	0.430997	4.98237	6.28089e-07	3.7987e-06
Cse_sc055697.1_g010.1	10.1901	2.1454	0.692483	3.09813	0.00194744	0.0070604
Cse_sc031313.1_g020.1	155.52	2.14533	0.193896	11.0643	1.86836e-28	3.50457e-27
Cse_sc000856.1_g030.1	12.924	2.14181	0.614839	3.48353	0.00049484	0.0020097
Cse_sc003193.1_g020.1	6.45662	2.13976	0.859597	2.48926	0.012801	0.0378688
Cse_sc005939.1_g030.1	615.713	2.13685	0.093896	22.7576	1.20746e-114	9.94766e-113
Cse_sc083488.1_g010.1	11.9684	2.1357	0.631225	3.38343	0.000715876	0.00282029
Cse_sc120951.1_g010.1	358.913	2.13507	0.139823	15.2698	1.21513e-52	4.01368e-51
Cse_sc002571.1_g020.1	6.43285	2.13494	0.879996	2.42608	0.015263	0.044101
Cse_sc020333.1_g030.1	18.4316	2.13303	0.539785	3.95163	7.76208e-05	0.000359671
Cse_sc040277.1_g010.1	95.5425	2.13143	0.223091	9.55407	1.24702e-21	1.82897e-20
Cse_sc004478.1_g020.1	292.22	2.13124	0.13142	16.2169	3.82788e-59	1.46466e-57
Cse_sc046433.1_g010.1	19.1899	2.12305	0.495623	4.28359	1.839e-05	9.31517e-05
Cse_sc000863.1_g110.1	31.9829	2.12077	0.383156	5.53501	3.11209e-08	2.13948e-07
Cse_sc000152.1_g020.1	1859.41	2.11998	0.0675852	31.3675	5.61661e-216	1.08981e-213
Cse_sc008851.1_g030.1	8885.27	2.11732	0.0394749	53.6372	0	0
Cse_sc015312.1_g040.1	230.19	2.11472	0.150678	14.0347	9.55629e-45	2.66975e-43
Cse_sc019694.1_g020.1	595.414	2.1147	0.0954003	22.1666	7.22015e-109	5.53722e-107
Cse_sc000792.1_g040.1	1067.4	2.11235	0.0799125	26.4333	5.67435e-154	6.71616e-152
Cse_sc005935.1_g030.1	803.031	2.11137	0.0954773	22.1138	2.3261e-108	1.76863e-106
Cse_sc027538.1_g010.1	11.8026	2.10782	0.629539	3.34819	0.000813416	0.00317149
Cse_sc000037.1_g100.1	38.9555	2.10622	0.341978	6.15893	7.32363e-10	5.77755e-09
Cse_sc021013.1_g010.1	4.52279	2.10324	1.0132	2.07584	0.0379089	0.0962165
Cse_sc034214.1_g010.1	376.159	2.10321	0.117341	17.9239	7.6755e-72	3.53491e-70
Cse_sc002228.1_g060.1	4.52427	2.10315	1.01505	2.07196	0.0382693	0.0969926
Cse_sc000559.1_g080.1	4.51071	2.09958	1.00627	2.0865	0.036933	0.0940352
Cse_sc025674.1_g010.1	170.4	2.0974	0.171934	12.1988	3.15343e-34	6.94184e-33
Cse_sc003553.1_g040.1	415.526	2.09378	0.110849	18.8885	1.4169e-79	7.3662e-78
Cse_sc014086.1_g010.1	356.086	2.09307	0.116257	18.0039	1.81534e-72	8.44811e-71
Cse_sc004579.1_g010.1	53.0176	2.09244	0.300399	6.96556	3.27105e-12	3.06947e-11
Cse_sc045223.1_g010.1	8.09052	2.0897	0.757145	2.75998	0.00578052	0.0187636
Cse_sc003435.1_g030.1	701.775	2.08723	0.0859568	24.2823	3.01785e-130	2.91983e-128
Cse_sc009409.1_g010.1	17.9271	2.08596	0.509386	4.09504	4.22092e-05	0.000203471
Cse_sc000573.1_g110.1	3461.55	2.08444	0.0562495	37.057	1.38563e-300	4.03288e-298
Cse_sc029602.1_g010.1	494.4	2.07597	0.101547	20.4433	6.8855e-93	4.35812e-91
Cse_sc054744.1_g010.1	61.4138	2.07465	0.277008	7.4895	6.91359e-14	7.15045e-13
Cse_sc009349.1_g040.1	18802	2.07395	0.0434645	47.716	0	0
Cse_sc024739.1_g030.1	32.9049	2.0738	0.382978	5.41493	6.13137e-08	4.09851e-07
Cse_sc000579.1_g060.1	5.33967	2.07367	0.916663	2.26219	0.0236857	0.0643432
Cse_sc009584.1_g010.1	5.33408	2.07244	0.906018	2.28742	0.0221716	0.0608117
Cse_sc002016.1_g030.1	44.403	2.07235	0.335483	6.17722	6.52401e-10	5.16856e-09
Cse_sc004832.1_g050.1	74.6584	2.07172	0.246977	8.3883	4.93211e-17	6.01199e-16
Cse_sc009360.1_g010.1	7.10171	2.07114	0.792421	2.61369	0.008957	0.0276609
Cse_sc005582.1_g030.1	8.87656	2.0707	0.707308	2.92758	0.00341607	0.0117038
Cse_sc030557.1_g010.1	14.1873	2.07014	0.585119	3.53798	0.000403201	0.00166456
Cse_sc011190.1_g010.1	10.657	2.06881	0.662914	3.12078	0.00180371	0.00658167
Cse_sc009029.1_g030.1	597.687	2.06766	0.103304	20.0153	4.05146e-89	2.48462e-87
Cse_sc015564.1_g030.1	5.31422	2.06734	0.939096	2.20141	0.0277068	0.073578
Cse_sc005277.1_g030.1	31.862	2.06492	0.387209	5.33282	9.66981e-08	6.36433e-07
Cse_sc017333.1_g040.1	31.8239	2.06362	0.394934	5.22523	1.73939e-07	1.11504e-06
Cse_sc006396.1_g020.1	15.0254	2.06273	0.546967	3.77121	0.00016246	0.000718476
Cse_sc022668.1_g010.1	24.7377	2.06069	0.424851	4.85038	1.23222e-06	7.21058e-06
Cse_sc034852.1_g010.1	22.9831	2.06062	0.45031	4.576	4.73954e-06	2.58433e-05
Cse_sc025294.1_g010.1	271.122	2.06029	0.135713	15.1813	4.70323e-52	1.53636e-50
Cse_sc004915.1_g030.1	16.7643	2.05891	0.547741	3.75891	0.000170659	0.000752576
Cse_sc005939.1_g010.1	30.8445	2.0577	0.38505	5.34398	9.09265e-08	6.00226e-07
Cse_sc008675.1_g030.1	9.69096	2.05711	0.675675	3.04453	0.00233046	0.00828993
Cse_sc007050.1_g010.2	208.803	2.0563	0.151372	13.5844	4.95267e-42	1.30945e-40
Cse_sc020017.1_g020.1	374.281	2.05627	0.117937	17.4352	4.45808e-68	1.96156e-66
Cse_sc000735.1_g100.1	727.391	2.05566	0.0858765	23.9374	1.24912e-126	1.16414e-124
Cse_sc008338.1_g010.1	146.053	2.0541	0.179726	11.429	2.99436e-30	5.91015e-29
Cse_sc002259.1_g060.1	21.9841	2.05207	0.494396	4.15065	3.31532e-05	0.000162104
Cse_sc013865.1_g060.1	146.778	2.05118	0.184772	11.1011	1.239e-28	2.33268e-27
Cse_sc001981.1_g100.1	40.3678	2.04987	0.336745	6.08731	1.14823e-09	8.91569e-09
Cse_sc007023.1_g050.1	6.15544	2.04983	0.859085	2.38607	0.0170296	0.0484953
Cse_sc000284.1_g020.1	159.677	2.04838	0.17735	11.5499	7.38964e-31	1.48664e-29
Cse_sc006093.1_g020.1	12.2624	2.04724	0.617285	3.31652	0.000911463	0.00352475
Cse_sc043212.1_g010.1	213.95	2.04686	0.167328	12.2326	2.08061e-34	4.60875e-33
Cse_sc003217.1_g060.1	363.996	2.04439	0.115851	17.6467	1.07793e-69	4.85108e-68
Cse_sc009168.1_g040.1	35.8569	2.04371	0.356982	5.72497	1.03455e-08	7.41515e-08
Cse_sc029163.1_g020.1	23.5974	2.04335	0.442275	4.6201	3.8355e-06	2.11609e-05
Cse_sc017992.1_g030.1	1118.48	2.03889	0.0713101	28.5919	8.48267e-180	1.23952e-177
Cse_sc018945.1_g010.1	8.71607	2.03718	0.717903	2.83769	0.00454417	0.0151053
Cse_sc001414.1_g030.1	743.214	2.03422	0.0925252	21.9856	3.95357e-107	2.95544e-105
Cse_sc000863.1_g100.1	112.226	2.03322	0.207798	9.78464	1.31061e-22	2.01025e-21
Cse_sc002879.1_g050.1	5347.26	2.0266	0.0442864	45.7611	0	0
Cse_sc041508.1_g010.1	106.486	2.0253	0.206114	9.82611	8.69074e-23	1.34345e-21
Cse_sc001230.1_g040.1	5.18668	2.02478	0.995464	2.034	0.0419513	0.104688
Cse_sc197245.1_g010.1	14.7005	2.02364	0.546103	3.7056	0.000210891	0.000914326
Cse_sc012272.1_g010.1	2071.82	2.02349	0.0703618	28.7583	7.13359e-182	1.05983e-179
Cse_sc010659.1_g010.1	5.17708	2.01868	0.951991	2.12048	0.0339655	0.0876615
Cse_sc023994.1_g030.1	7.74538	2.01825	0.796476	2.53397	0.0112777	0.0338531
Cse_sc039853.1_g010.1	5.18411	2.0176	0.955479	2.11161	0.0347198	0.089258
Cse_sc123126.1_g010.1	5.16451	2.01685	0.922792	2.1856	0.0288452	0.0761229
Cse_sc007452.1_g010.1	10.3311	2.01582	0.654813	3.07846	0.00208072	0.00749845
Cse_sc123965.1_g010.1	13.7467	2.01184	0.566839	3.54922	0.000386374	0.00159955
Cse_sc000035.1_g150.1	75.4563	2.00922	0.255135	7.87512	3.40414e-15	3.7856e-14
Cse_sc011525.1_g070.1	8.56063	2.00533	0.744594	2.69318	0.00707739	0.0224398
Cse_sc005254.1_g030.1	88.1035	2.00373	0.225156	8.89932	5.61911e-19	7.42274e-18
Cse_sc012077.1_g020.1	44.4673	2.00342	0.317719	6.30564	2.87005e-10	2.34114e-09
Cse_sc001261.1_g030.1	11.9883	2.00272	0.632702	3.16534	0.00154901	0.00572702
Cse_sc003206.1_g040.1	5.97363	2.00032	0.861961	2.32067	0.0203049	0.0563796
Cse_sc006083.1_g070.1	922.998	1.99868	0.0769078	25.9881	6.75703e-149	7.64104e-147
Cse_sc001304.1_g010.1	62.2361	1.99735	0.269305	7.41669	1.20082e-13	1.22384e-12
Cse_sc022089.1_g040.1	13.6079	1.99291	0.57725	3.45242	0.000555574	0.0022334
Cse_sc002748.1_g010.1	45.0301	1.99277	0.328888	6.05911	1.36877e-09	1.05611e-08
Cse_sc040551.1_g020.1	22.9374	1.99218	0.440015	4.52753	5.96776e-06	3.2165e-05
Cse_sc011318.1_g010.1	10.1736	1.99079	0.74757	2.66302	0.00774436	0.0242986
Cse_sc014404.1_g020.1	102.727	1.99003	0.213554	9.31866	1.17818e-20	1.66011e-19
Cse_sc002677.1_g030.1	40.7725	1.98997	0.332729	5.98074	2.2212e-09	1.69177e-08
Cse_sc009341.1_g010.1	6.78652	1.98927	0.816218	2.43718	0.0148022	0.0429619
Cse_sc161550.1_g010.1	13.5557	1.989	0.590658	3.36743	0.000758714	0.00297487
Cse_sc032028.1_g010.1	20.3529	1.98899	0.468779	4.2429	2.20645e-05	0.000110581
Cse_sc020757.1_g040.1	6.78243	1.9888	0.804928	2.47078	0.0134818	0.0396185
Cse_sc027101.1_g020.1	6.78324	1.98791	0.810367	2.45309	0.0141633	0.0413748
Cse_sc015042.1_g020.1	90.6921	1.98682	0.22309	8.90594	5.29378e-19	7.00342e-18
Cse_sc005320.1_g040.1	17.7818	1.98392	0.502948	3.94458	7.99414e-05	0.000369749
Cse_sc000718.1_g020.1	147.136	1.98304	0.177013	11.2028	3.95225e-29	7.5531e-28
Cse_sc008148.1_g030.1	32.9649	1.98172	0.376112	5.26897	1.37193e-07	8.8798e-07
Cse_sc008550.1_g020.1	424.132	1.98159	0.113418	17.4716	2.35726e-68	1.04236e-66
Cse_sc022063.1_g010.1	10.9579	1.98026	0.678603	2.91814	0.00352124	0.0120258
Cse_sc007363.1_g040.1	179.561	1.97717	0.161224	12.2635	1.42301e-34	3.16791e-33
Cse_sc011935.1_g030.1	508.87	1.97574	0.101531	19.4594	2.42576e-84	1.36938e-82
Cse_sc013600.1_g040.1	327.681	1.97557	0.132097	14.9555	1.4344e-50	4.51129e-49
Cse_sc037362.1_g010.1	12.6125	1.9742	0.603386	3.27187	0.00106838	0.00407956
Cse_sc000644.1_g060.1	1853.55	1.971	0.0616703	31.9603	3.88016e-224	7.9182e-222
Cse_sc001341.1_g050.1	16.8054	1.97043	0.541579	3.63831	0.000274431	0.00116547
Cse_sc006671.1_g030.1	8.37024	1.96857	0.775666	2.53791	0.0111518	0.0335347
Cse_sc007117.1_g020.1	9.22645	1.96802	0.686262	2.86774	0.00413413	0.0138787
Cse_sc034681.1_g040.1	14.2395	1.96459	0.558222	3.51937	0.000432572	0.00177508
Cse_sc000931.1_g040.1	390.782	1.96377	0.111389	17.6299	1.45137e-69	6.50876e-68
Cse_sc005471.1_g060.1	20.0782	1.9635	0.512713	3.82962	0.00012834	0.000576844
Cse_sc000530.1_g150.1	5.00828	1.96297	0.969798	2.02411	0.0429593	0.106686
Cse_sc004059.1_g040.1	5.00977	1.9618	0.941837	2.08295	0.0372561	0.0947628
Cse_sc005611.1_g030.1	10.0371	1.96096	0.668921	2.93152	0.00337306	0.0115709
Cse_sc028866.1_g030.1	25.8916	1.9601	0.411398	4.76449	1.89334e-06	1.08503e-05
Cse_sc002223.1_g040.1	4.9998	1.95901	0.941178	2.08144	0.0373936	0.0950717
Cse_sc022821.1_g010.1	2037.57	1.95797	0.0597055	32.7938	7.22876e-236	1.61433e-233
Cse_sc002832.1_g050.1	20.8329	1.95655	0.463813	4.21839	2.4605e-05	0.000122449
Cse_sc068513.1_g010.1	5.82397	1.9536	0.856802	2.2801	0.0226016	0.0617906
Cse_sc045190.1_g020.1	5.83423	1.95337	0.872358	2.23919	0.0251438	0.0676521
Cse_sc010225.1_g020.1	47.4254	1.95322	0.313446	6.23143	4.62205e-10	3.71312e-09
Cse_sc001370.1_g030.1	17.4511	1.95296	0.510932	3.82236	0.000132182	0.000592839
Cse_sc000428.1_g090.1	5.83212	1.9529	0.870384	2.24372	0.0248505	0.0669951
Cse_sc011682.1_g070.1	78.0931	1.95107	0.239399	8.14988	3.64296e-16	4.2453e-15
Cse_sc006889.1_g020.1	18.2562	1.95095	0.503236	3.8768	0.000105837	0.000481125
Cse_sc026388.1_g030.1	132.073	1.95086	0.185782	10.5008	8.56626e-26	1.46377e-24
Cse_sc018233.1_g030.1	157.638	1.94913	0.17689	11.0189	3.09965e-28	5.74739e-27
Cse_sc024619.1_g010.1	5.80797	1.94863	0.869886	2.2401	0.0250844	0.0675181
Cse_sc018749.1_g010.1	609.275	1.94679	0.0994208	19.5813	2.23333e-85	1.28112e-83
Cse_sc016178.1_g020.1	6.63675	1.94501	0.845247	2.30111	0.0213852	0.0589738
Cse_sc014963.1_g010.1	69.612	1.94476	0.259665	7.48947	6.91524e-14	7.15045e-13
Cse_sc025921.1_g010.1	6.62529	1.94384	0.809837	2.40029	0.0163822	0.0468544
Cse_sc005102.1_g020.1	69.5617	1.94377	0.257047	7.56193	3.97145e-14	4.15861e-13
Cse_sc024878.1_g010.1	7.42795	1.94141	0.784666	2.47418	0.0133542	0.0392761
Cse_sc026409.1_g030.1	122.145	1.9383	0.193311	10.0269	1.16149e-23	1.85776e-22
Cse_sc012318.1_g010.1	5323.27	1.9379	0.0424767	45.6227	0	0
Cse_sc008604.1_g020.1	9.08315	1.93732	0.718714	2.69553	0.00702761	0.0222986
Cse_sc029964.1_g030.1	25.5231	1.93573	0.431951	4.48135	7.41715e-06	3.94677e-05
Cse_sc000355.1_g040.1	77.4571	1.9356	0.24782	7.81053	5.69462e-15	6.27575e-14
Cse_sc005137.1_g030.1	46.0965	1.93375	0.310827	6.2213	4.93042e-10	3.95101e-09
Cse_sc045959.1_g010.1	18.1076	1.93371	0.491341	3.93558	8.29953e-05	0.000383025
Cse_sc088254.1_g010.1	9.04013	1.93226	0.705598	2.73847	0.00617249	0.0198832
Cse_sc038285.1_g020.1	10.6912	1.93182	0.643544	3.00184	0.00268349	0.00942486
Cse_sc002161.1_g040.1	566.439	1.93167	0.0974436	19.8234	1.86959e-87	1.11949e-85
Cse_sc037214.1_g010.1	148.776	1.93135	0.182642	10.5745	3.91314e-26	6.78456e-25
Cse_sc028935.1_g020.1	10.6692	1.92822	0.636853	3.02774	0.00246393	0.00872535
Cse_sc009590.1_g010.1	1535.03	1.92622	0.0727134	26.4906	1.24303e-154	1.48112e-152
Cse_sc010729.1_g040.1	646.892	1.92442	0.0892901	21.5525	5.0195e-103	3.55753e-101
Cse_sc014122.1_g050.1	396.17	1.92365	0.109547	17.5601	4.97963e-69	2.21021e-67
Cse_sc030912.1_g010.1	326.544	1.92321	0.1207	15.9338	3.69361e-57	1.35209e-55
Cse_sc006530.1_g030.1	824.872	1.92154	0.0846363	22.7035	4.1377e-114	3.38529e-112
Cse_sc005048.1_g040.1	347.035	1.91885	0.119161	16.103	2.43163e-58	9.10783e-57
Cse_sc007962.1_g060.1	57.1433	1.91829	0.277626	6.90961	4.85995e-12	4.5151e-11
Cse_sc022124.1_g030.1	21.2258	1.91754	0.456132	4.20392	2.62331e-05	0.000130059
Cse_sc019216.1_g020.1	136.987	1.91684	0.182235	10.5185	7.10014e-26	1.21676e-24
Cse_sc011304.1_g040.1	42.4009	1.9158	0.321946	5.95067	2.67052e-09	2.02272e-08
Cse_sc020820.1_g010.1	41.5586	1.91509	0.331767	5.77239	7.81556e-09	5.67168e-08
Cse_sc020024.1_g020.1	167.783	1.91502	0.17665	10.8408	2.20621e-27	3.99073e-26
Cse_sc000246.1_g030.1	19.5571	1.91265	0.514273	3.71913	0.000199911	0.000870226
Cse_sc000012.1_g170.1	75.5462	1.91085	0.251056	7.61127	2.71412e-14	2.87938e-13
Cse_sc007901.1_g100.1	5.68963	1.90911	0.899341	2.12279	0.0337718	0.0872378
Cse_sc013573.1_g020.1	159.08	1.90815	0.172621	11.0539	2.09817e-28	3.91496e-27
Cse_sc017925.1_g040.1	4.86571	1.90702	0.951061	2.00514	0.0449476	0.110887
Cse_sc002746.1_g050.1	6.50146	1.90662	0.87254	2.18514	0.0288785	0.0761769
Cse_sc001473.1_g030.1	4.86781	1.90582	0.950989	2.00404	0.0450656	0.111093
Cse_sc052954.1_g010.1	6.49083	1.90558	0.846647	2.25074	0.0244019	0.065986
Cse_sc006798.1_g030.1	12.165	1.9042	0.609539	3.124	0.00178413	0.00651623
Cse_sc036794.1_g020.1	7.28366	1.90383	0.772776	2.46363	0.0137538	0.0403079
Cse_sc020634.1_g040.1	6.48629	1.9037	0.827404	2.30081	0.0214026	0.0590033
Cse_sc019542.1_g010.1	19.4181	1.90299	0.477915	3.98186	6.83793e-05	0.000319181
Cse_sc047258.1_g010.1	5.65106	1.90269	0.935061	2.03483	0.041868	0.104495
Cse_sc020024.1_g040.1	18.5867	1.90225	0.495742	3.83717	0.000124461	0.000560192
Cse_sc012067.1_g030.1	4.84778	1.90207	0.938744	2.02619	0.0427457	0.106282
Cse_sc000917.1_g070.1	27.5012	1.90205	0.393886	4.82893	1.37266e-06	7.99548e-06
Cse_sc040108.1_g020.1	16.1968	1.90196	0.527308	3.60693	0.000309844	0.00130416
Cse_sc025453.1_g030.1	10.5062	1.90168	0.657793	2.89101	0.00384011	0.0129911
Cse_sc008365.1_g050.1	6433.19	1.90147	0.0419008	45.3802	0	0
Cse_sc012649.1_g040.1	5.66262	1.90134	0.881182	2.15772	0.0309497	0.0808297
Cse_sc019507.1_g010.1	4.85064	1.90126	0.9429	2.01639	0.043759	0.108422
Cse_sc025782.1_g010.1	8.09785	1.90104	0.752787	2.52533	0.011559	0.0346067
Cse_sc000116.1_g090.1	25.8596	1.90096	0.416345	4.56583	4.97521e-06	2.70639e-05
Cse_sc005824.1_g060.1	5.65925	1.90046	0.86487	2.1974	0.0279922	0.0741919
Cse_sc004907.1_g040.1	6.46761	1.89977	0.814463	2.33255	0.0196719	0.0548668
Cse_sc033580.1_g010.1	7.26586	1.89947	0.830956	2.28589	0.0222608	0.061014
Cse_sc015417.1_g040.1	1943.01	1.8967	0.0592952	31.9874	1.63257e-224	3.37031e-222
Cse_sc024396.1_g010.1	1612.04	1.89477	0.0708018	26.7616	9.05414e-158	1.10479e-155
Cse_sc002323.1_g070.1	8.05589	1.89428	0.791602	2.39297	0.0167125	0.0476803
Cse_sc013860.1_g020.1	1050.24	1.89033	0.0760062	24.8707	1.54537e-136	1.55889e-134
Cse_sc006863.1_g040.1	322.894	1.88846	0.129173	14.6195	2.10855e-48	6.39918e-47
Cse_sc056610.1_g010.1	20.8864	1.88593	0.497663	3.78958	0.000150901	0.000671283
Cse_sc036105.1_g020.1	118.571	1.88423	0.193695	9.72781	2.2948e-22	3.47478e-21
Cse_sc007788.1_g020.1	14.4161	1.88363	0.574651	3.27787	0.00104592	0.00400113
Cse_sc029374.1_g020.1	13.5833	1.88113	0.578043	3.25431	0.00113666	0.00431849
Cse_sc077123.1_g010.1	15.1927	1.88065	0.552551	3.40357	0.000665114	0.00263699
Cse_sc104196.1_g010.1	92.734	1.88019	0.218137	8.61931	6.73608e-18	8.51495e-17
Cse_sc002909.1_g070.1	1396.45	1.87671	0.0715965	26.2123	1.92541e-151	2.22696e-149
Cse_sc004166.1_g010.1	933.04	1.87611	0.0771351	24.3224	1.13687e-130	1.10295e-128
Cse_sc011724.1_g030.1	54.9902	1.87556	0.281612	6.66008	2.73681e-11	2.40899e-10
Cse_sc001061.1_g090.1	9.55985	1.8742	0.67008	2.79697	0.00515838	0.0169314
Cse_sc032140.1_g020.1	568.347	1.86972	0.0931225	20.0781	1.14774e-89	7.07532e-88
Cse_sc038688.1_g020.1	209.783	1.86968	0.153905	12.1482	5.86319e-34	1.27881e-32
Cse_sc031586.1_g020.1	500.441	1.869	0.101303	18.4495	5.25957e-76	2.57596e-74
Cse_sc002260.1_g040.1	697.345	1.86839	0.090349	20.6797	5.28197e-95	3.454e-93
Cse_sc005037.1_g030.1	7.93289	1.86545	0.732708	2.54596	0.0108977	0.0328513
Cse_sc001445.1_g070.1	184.593	1.86415	0.157588	11.8292	2.7561e-32	5.74653e-31
Cse_sc097248.1_g010.1	7.12029	1.86207	0.829164	2.24572	0.0247222	0.0667199
Cse_sc008433.1_g060.1	1862.96	1.86191	0.0572745	32.5085	8.0996e-232	1.75366e-229
Cse_sc002755.1_g010.1	7.13448	1.86088	0.816018	2.28044	0.0225813	0.0617591
Cse_sc009243.1_g030.1	1388.98	1.8597	0.0645348	28.817	1.3128e-182	1.99209e-180
Cse_sc322273.1_g010.1	7.08708	1.85812	0.855242	2.17263	0.0298084	0.0782751
Cse_sc003230.1_g030.1	1059.8	1.85655	0.0764666	24.2792	3.25179e-130	3.13763e-128
Cse_sc011558.1_g020.1	1592.11	1.85603	0.0699715	26.5255	4.93078e-155	5.93498e-153
Cse_sc030208.1_g010.1	1422.95	1.85476	0.066959	27.6999	7.00509e-169	9.5668e-167
Cse_sc015221.1_g040.1	417.83	1.85473	0.106083	17.4837	1.90552e-68	8.43655e-67
Cse_sc021360.1_g010.1	29.1623	1.85387	0.388227	4.77523	1.79502e-06	1.0314e-05
Cse_sc011673.1_g030.1	18.1197	1.85363	0.490597	3.77832	0.000157892	0.00069993
Cse_sc065070.1_g010.1	5.50762	1.85266	0.887872	2.08663	0.0369214	0.0940127
Cse_sc043392.1_g010.1	195.006	1.85	0.156628	11.8114	3.40763e-32	7.09251e-31
Cse_sc004847.1_g040.1	54.2709	1.84962	0.285501	6.47851	9.26317e-11	7.82203e-10
Cse_sc020467.1_g020.1	355.3	1.84955	0.116623	15.8592	1.21454e-56	4.39611e-55
Cse_sc028654.1_g020.1	2073.85	1.84898	0.0572778	32.281	1.29343e-228	2.73375e-226
Cse_sc001337.1_g070.1	11.0124	1.84884	0.628161	2.94326	0.00324778	0.0111909
Cse_sc000356.1_g110.1	5.49635	1.84852	0.875561	2.11124	0.0347521	0.089328
Cse_sc013537.1_g030.1	47.9022	1.8481	0.317065	5.82877	5.58377e-09	4.11858e-08
Cse_sc014289.1_g020.1	14.9067	1.84725	0.553959	3.33463	0.000854129	0.00331893
Cse_sc008865.1_g040.1	47.0857	1.84709	0.305948	6.03727	1.56743e-09	1.2039e-08
Cse_sc008753.1_g040.1	6.29025	1.84674	0.908139	2.03355	0.0419975	0.104759
Cse_sc031265.1_g020.1	5.48657	1.8458	0.900435	2.04989	0.0403747	0.101445
Cse_sc023024.1_g020.1	24.281	1.84421	0.430957	4.27933	1.87459e-05	9.4846e-05
Cse_sc003311.1_g010.1	10.1906	1.84346	0.651351	2.83021	0.00465175	0.0154282
Cse_sc000008.1_g190.1	10.2015	1.84327	0.666709	2.76474	0.00569687	0.0185242
Cse_sc014728.1_g060.1	101.845	1.84303	0.209101	8.81408	1.20676e-18	1.57536e-17
Cse_sc002317.1_g040.1	1803.93	1.84105	0.0681758	27.0045	1.31017e-160	1.6497e-158
Cse_sc009675.1_g010.1	9.39504	1.83921	0.686353	2.67968	0.00736915	0.0232263
Cse_sc005565.1_g080.1	50.7651	1.83901	0.306843	5.99331	2.05607e-09	1.56903e-08
Cse_sc003395.1_g020.1	149.151	1.83785	0.190244	9.66049	4.43717e-22	6.61718e-21
Cse_sc001992.1_g030.1	122.551	1.83682	0.19138	9.59774	8.17146e-22	1.20595e-20
Cse_sc009910.1_g010.1	35.0342	1.83125	0.378663	4.8361	1.3241e-06	7.72783e-06
Cse_sc038960.1_g020.1	7.76696	1.83085	0.771178	2.37409	0.017592	0.0498649
Cse_sc051388.1_g010.1	352.425	1.83054	0.118906	15.3948	1.77323e-53	5.95122e-52
Cse_sc025698.1_g010.1	43.5134	1.82836	0.314617	5.81138	6.19593e-09	4.5512e-08
Cse_sc014832.1_g020.1	15.5606	1.82809	0.540713	3.38089	0.000722515	0.00284424
Cse_sc001494.1_g030.1	15.5449	1.82737	0.525928	3.47455	0.000511702	0.0020706
Cse_sc000359.1_g070.1	342.271	1.82586	0.116429	15.6821	2.0036e-55	7.01614e-54
Cse_sc001346.1_g030.1	386.605	1.8258	0.128697	14.1868	1.10653e-45	3.16349e-44
Cse_sc005426.1_g010.1	105.5	1.82471	0.206884	8.81994	1.1452e-18	1.49664e-17
Cse_sc044907.1_g010.1	7.74974	1.82252	0.777805	2.34315	0.0191216	0.0535295
Cse_sc014625.1_g030.1	10.8421	1.82191	0.623782	2.92075	0.00349189	0.0119405
Cse_sc002886.1_g020.1	47.212	1.82077	0.313665	5.80483	6.44303e-09	4.72196e-08
Cse_sc000437.1_g020.1	20.8657	1.81976	0.508167	3.58102	0.000342251	0.00143023
Cse_sc035033.1_g020.1	13.9082	1.81824	0.550279	3.3042	0.000952462	0.00366891
Cse_sc018696.1_g030.1	743.393	1.81671	0.0916561	19.8209	1.96499e-87	1.17463e-85
Cse_sc001100.1_g040.1	40.0677	1.81415	0.347341	5.22296	1.76089e-07	1.12808e-06
Cse_sc036503.1_g020.1	16.1812	1.81334	0.511183	3.54733	0.000389152	0.0016103
Cse_sc025279.1_g010.1	6.1616	1.81189	0.834712	2.17067	0.0299559	0.0785899
Cse_sc021757.1_g040.1	6.17075	1.81167	0.86784	2.08756	0.0368377	0.093833
Cse_sc021670.1_g040.1	459.681	1.81067	0.110924	16.3235	6.71242e-60	2.60202e-58
Cse_sc011854.1_g020.1	6.15089	1.8093	0.826049	2.19031	0.0285018	0.0753231
Cse_sc019367.1_g010.1	6.15108	1.80845	0.835666	2.16409	0.0304578	0.0797211
Cse_sc005956.1_g050.1	6.14721	1.8074	0.824546	2.19199	0.0283799	0.075068
Cse_sc044600.1_g010.1	68.3572	1.80734	0.274459	6.58511	4.54542e-11	3.93368e-10
Cse_sc012859.1_g010.1	12.3041	1.80733	0.593907	3.04311	0.00234143	0.00832561
Cse_sc001145.1_g010.1	17.6601	1.80591	0.488474	3.69704	0.000218132	0.000942841
Cse_sc039828.1_g010.1	193.474	1.80589	0.150342	12.0119	3.07771e-33	6.58334e-32
Cse_sc007745.1_g020.1	38.3639	1.80463	0.341369	5.28644	1.24716e-07	8.11366e-07
Cse_sc011873.1_g040.1	9.20992	1.80443	0.697159	2.58827	0.00964599	0.0295242
Cse_sc000001.1_g170.1	7305.1	1.80435	0.179128	10.073	7.27294e-24	1.17332e-22
Cse_sc047222.1_g010.1	55.9612	1.80345	0.282315	6.38806	1.67999e-10	1.39052e-09
Cse_sc002748.1_g030.1	193.884	1.80252	0.157374	11.4537	2.25276e-30	4.46379e-29
Cse_sc032689.1_g010.1	99.5658	1.80155	0.207065	8.70039	3.30755e-18	4.2414e-17
Cse_sc134514.1_g010.1	19.8692	1.79973	0.48042	3.74617	0.000179557	0.00078878
Cse_sc035209.1_g010.1	530.101	1.79929	0.0975322	18.4482	5.39225e-76	2.6373e-74
Cse_sc003850.1_g030.1	90.2387	1.79797	0.219815	8.17945	2.85144e-16	3.34817e-15
Cse_sc011610.1_g020.1	96.9895	1.79603	0.210197	8.54449	1.29102e-17	1.61074e-16
Cse_sc001457.1_g090.1	565.31	1.79415	0.113747	15.7732	4.75948e-56	1.68831e-54
Cse_sc004654.1_g040.1	92.3078	1.79336	0.218886	8.19313	2.54527e-16	2.99263e-15
Cse_sc022458.1_g020.1	751.974	1.79307	0.0860348	20.8412	1.83318e-96	1.21442e-94
Cse_sc029976.1_g020.1	5.32815	1.79299	0.90603	1.97895	0.0478215	0.116808
Cse_sc013236.1_g010.1	1340.37	1.79165	0.0666682	26.8741	4.40728e-159	5.39633e-157
Cse_sc005009.1_g030.1	22.8534	1.79125	0.438863	4.08157	4.47328e-05	0.000214761
Cse_sc000450.1_g020.1	7.6145	1.79072	0.744734	2.40451	0.016194	0.0463789
Cse_sc044312.1_g020.1	7.59229	1.78968	0.788666	2.26925	0.0232533	0.0632945
Cse_sc043364.1_g010.1	7.6085	1.78841	0.770509	2.32107	0.0202828	0.0563318
Cse_sc022176.1_g010.1	463.963	1.78836	0.106247	16.8321	1.42062e-63	5.85191e-62
Cse_sc073235.1_g010.1	306.449	1.78783	0.124823	14.3229	1.57309e-46	4.60487e-45
Cse_sc020374.1_g020.1	60.0164	1.78673	0.27274	6.55102	5.71439e-11	4.90467e-10
Cse_sc032184.1_g020.1	213.375	1.78569	0.149084	11.9778	4.64726e-33	9.89891e-32
Cse_sc038084.1_g020.1	56.1671	1.78567	0.2791	6.39796	1.57469e-10	1.30549e-09
Cse_sc007331.1_g010.1	79.6538	1.78394	0.234628	7.60325	2.88781e-14	3.05908e-13
Cse_sc034369.1_g040.1	53.1166	1.78352	0.283811	6.28417	3.296e-10	2.67446e-09
Cse_sc004907.1_g020.1	16.6713	1.78244	0.501058	3.55734	0.000374628	0.00155473
Cse_sc014951.1_g050.1	12.0885	1.78108	0.674763	2.63956	0.00830142	0.0258499
Cse_sc019034.1_g010.1	37.8659	1.78105	0.336709	5.28958	1.22595e-07	7.98149e-07
Cse_sc016123.1_g010.1	1279.92	1.77911	0.0677165	26.2729	3.91269e-152	4.54025e-150
Cse_sc010425.1_g010.1	89.2683	1.77883	0.224614	7.91949	2.38481e-15	2.67044e-14
Cse_sc005186.1_g060.1	6.81775	1.77868	0.789305	2.25348	0.0242291	0.0655838
Cse_sc026234.1_g040.1	6.79624	1.7767	0.798216	2.22583	0.0260253	0.0697756
Cse_sc016522.1_g040.1	18.1381	1.77562	0.505149	3.51505	0.00043967	0.00180212
Cse_sc025692.1_g010.1	6.80026	1.77511	0.790615	2.24523	0.0247532	0.0667884
Cse_sc000246.1_g040.1	13.5766	1.77442	0.563952	3.1464	0.00165292	0.00607326
Cse_sc004799.1_g010.1	699.475	1.77398	0.0904116	19.6211	1.02023e-85	5.88092e-84
Cse_sc030550.1_g030.1	158.198	1.77068	0.164994	10.7318	7.21982e-27	1.27797e-25
Cse_sc007867.1_g020.1	23.3671	1.77046	0.434278	4.0768	4.56597e-05	0.000218974
Cse_sc007876.1_g070.1	10.5489	1.77027	0.659738	2.68329	0.00729007	0.0230196
Cse_sc013615.1_g010.1	889.484	1.77006	0.0767148	23.0732	8.60029e-118	7.32324e-116
Cse_sc004719.1_g030.1	185.964	1.76985	0.157292	11.252	2.26413e-29	4.34567e-28
Cse_sc033643.1_g010.1	6092.21	1.76947	0.0459155	38.5376	0	0
Cse_sc010031.1_g020.1	29.3766	1.76835	0.404692	4.36961	1.24467e-05	6.44067e-05
Cse_sc006193.1_g020.1	760.1	1.76833	0.0910836	19.4143	5.84078e-84	3.28156e-82
Cse_sc025295.1_g020.1	27.0702	1.76782	0.403965	4.37616	1.20788e-05	6.26396e-05
Cse_sc006885.1_g070.1	60.8843	1.76597	0.280873	6.28743	3.22766e-10	2.62141e-09
Cse_sc023249.1_g010.1	10.5056	1.76391	0.654651	2.69443	0.00705089	0.0223638
Cse_sc031522.1_g010.1	23752.7	1.7624	0.0565017	31.192	1.36928e-213	2.5725e-211
Cse_sc018861.1_g010.1	6.00883	1.76232	0.886111	1.98883	0.0467199	0.114556
Cse_sc022347.1_g020.1	529.388	1.76207	0.0943434	18.6772	7.58568e-78	3.85891e-76
Cse_sc019503.1_g020.1	44.9903	1.76071	0.327506	5.37611	7.61132e-08	5.04881e-07
Cse_sc005952.1_g010.1	37.4515	1.75964	0.35786	4.9171	8.78353e-07	5.22246e-06
Cse_sc026417.1_g010.1	5.99568	1.75894	0.841042	2.09138	0.0364938	0.0930906
Cse_sc012203.1_g030.1	280.037	1.75891	0.133018	13.2231	6.4526e-40	1.62381e-38
Cse_sc011667.1_g040.1	15.7132	1.75824	0.516829	3.40198	0.000669001	0.00265003
Cse_sc030108.1_g040.1	112.161	1.7573	0.201344	8.72784	2.59583e-18	3.33838e-17
Cse_sc005974.1_g020.1	2697.32	1.75582	0.0530225	33.1146	1.83191e-240	4.16327e-238
Cse_sc039745.1_g010.1	26.0878	1.75214	0.416534	4.20647	2.59394e-05	0.000128693
Cse_sc001138.1_g030.1	20.8707	1.75211	0.453202	3.86606	0.000110606	0.000501645
Cse_sc001077.1_g050.1	223.781	1.75206	0.144583	12.118	8.4789e-34	1.84027e-32
Cse_sc039609.1_g010.1	598.186	1.75178	0.092754	18.8863	1.47867e-79	7.67613e-78
Cse_sc008014.1_g040.1	7.44687	1.75081	0.761404	2.29944	0.0214797	0.0591701
Cse_sc002763.1_g080.1	433.674	1.75037	0.107279	16.316	7.59088e-60	2.93613e-58
Cse_sc010176.1_g050.1	11.1747	1.74943	0.67479	2.59255	0.00952673	0.0291868
Cse_sc000203.1_g150.1	338.932	1.74887	0.12218	14.3138	1.79354e-46	5.22866e-45
Cse_sc072230.1_g020.1	77.3936	1.74811	0.238515	7.32915	2.31612e-13	2.31991e-12
Cse_sc060136.1_g020.1	12.6456	1.74799	0.604335	2.89242	0.00382291	0.0129396
Cse_sc001744.1_g040.1	20.0844	1.74783	0.467397	3.73949	0.000184394	0.000808227
Cse_sc003087.1_g020.1	25.2872	1.74735	0.41615	4.19886	2.68265e-05	0.000132668
Cse_sc022932.1_g030.1	1665.88	1.74492	0.0621568	28.0728	2.10376e-173	2.97611e-171
Cse_sc001956.1_g010.1	732.181	1.74389	0.0884362	19.7192	1.47471e-86	8.65522e-85
Cse_sc035846.1_g010.1	8.91965	1.74333	0.703047	2.47967	0.0131503	0.0387695
Cse_sc006863.1_g020.1	914.527	1.73994	0.0750203	23.1929	5.36978e-119	4.62792e-117
Cse_sc077833.1_g010.1	8.90321	1.73984	0.710594	2.44843	0.0143479	0.0418485
Cse_sc002327.1_g070.1	29.6233	1.73869	0.406083	4.2816	1.85551e-05	9.39342e-05
Cse_sc011686.1_g010.1	3563.6	1.73836	0.0467365	37.195	8.22131e-303	2.47392e-300
Cse_sc023112.1_g010.1	49.5804	1.73696	0.292131	5.94581	2.7509e-09	2.08004e-08
Cse_sc010305.1_g010.1	65.0858	1.73638	0.257316	6.74806	1.49839e-11	1.34593e-10
Cse_sc005006.1_g020.1	6.65651	1.73484	0.838668	2.06856	0.038587	0.0976931
Cse_sc002241.1_g040.1	62.0675	1.73412	0.261284	6.63692	3.20315e-11	2.80348e-10
Cse_sc011201.1_g030.1	302.081	1.73316	0.126472	13.7039	9.62383e-43	2.59077e-41
Cse_sc001514.1_g020.1	6.6393	1.73166	0.793828	2.18141	0.0291533	0.0768105
Cse_sc013595.1_g020.1	500.771	1.7309	0.0992819	17.4341	4.54291e-68	1.99641e-66
Cse_sc019317.1_g030.1	16.2217	1.72847	0.516062	3.34934	0.000810046	0.00316036
Cse_sc010950.1_g020.1	8.09475	1.72798	0.787285	2.19485	0.0281741	0.0745849
Cse_sc018627.1_g010.1	6.63796	1.72769	0.824304	2.09594	0.0360874	0.0922195
Cse_sc004401.1_g030.1	28.6993	1.72699	0.402125	4.29466	1.74961e-05	8.89152e-05
Cse_sc001003.1_g010.1	35.2994	1.72599	0.343946	5.01821	5.21559e-07	3.18369e-06
Cse_sc021829.1_g010.1	107.397	1.72587	0.199374	8.65643	4.86774e-18	6.19734e-17
Cse_sc005559.1_g060.1	349.135	1.72399	0.120068	14.3585	9.42692e-47	2.77095e-45
Cse_sc001492.1_g110.1	54.3937	1.72398	0.294117	5.86153	4.58612e-09	3.40606e-08
Cse_sc022978.1_g040.1	11.0081	1.72274	0.615452	2.79915	0.00512374	0.0168255
Cse_sc014081.1_g010.1	26.3577	1.71979	0.42271	4.06848	4.73202e-05	0.00022651
Cse_sc001274.1_g010.1	191.281	1.7196	0.158094	10.877	1.48286e-27	2.69327e-26
Cse_sc009290.1_g020.1	255.532	1.71763	0.134094	12.8091	1.45783e-37	3.50947e-36
Cse_sc010304.1_g030.1	25.6065	1.7157	0.409953	4.18513	2.85008e-05	0.000140576
Cse_sc006382.1_g040.1	78.3136	1.71543	0.246045	6.97203	3.12405e-12	2.93463e-11
Cse_sc000321.1_g020.1	24.1412	1.71493	0.421271	4.07086	4.68406e-05	0.000224304
Cse_sc010606.1_g020.1	92.7873	1.7142	0.221712	7.73166	1.06149e-14	1.15405e-13
Cse_sc021372.1_g020.1	323.564	1.7129	0.118934	14.4021	5.017e-47	1.48083e-45
Cse_sc088507.1_g010.1	10.2338	1.71182	0.64995	2.63377	0.00844424	0.0262555
Cse_sc010668.1_g060.1	34.2791	1.71078	0.366218	4.67146	2.99062e-06	1.6752e-05
Cse_sc014273.1_g010.1	5.83162	1.70999	0.850407	2.01079	0.044348	0.109575
Cse_sc002046.1_g020.1	5.82676	1.70993	0.852919	2.00479	0.0449853	0.110949
Cse_sc030491.1_g010.1	48.1163	1.70968	0.295644	5.7829	7.34255e-09	5.35248e-08
Cse_sc002345.1_g090.1	23.3034	1.70889	0.430808	3.9667	7.2875e-05	0.00033883
Cse_sc001758.1_g020.1	11.6615	1.70853	0.604963	2.82419	0.0047401	0.0156861
Cse_sc000033.1_g100.1	10.1923	1.70846	0.640482	2.66746	0.00764274	0.0240158
Cse_sc050968.1_g010.1	400.117	1.70838	0.109715	15.571	1.14602e-54	3.95844e-53
Cse_sc010370.1_g050.1	153.041	1.70806	0.168567	10.1328	3.94968e-24	6.44214e-23
Cse_sc014398.1_g030.1	630.663	1.7067	0.0898901	18.9865	2.20416e-80	1.15606e-78
Cse_sc003392.1_g070.1	585.039	1.70597	0.0949415	17.9686	3.43046e-72	1.58605e-70
Cse_sc000553.1_g090.1	7.27646	1.70594	0.759201	2.24701	0.0246391	0.0665413
Cse_sc027011.1_g020.1	35.6465	1.70564	0.342649	4.97779	6.43144e-07	3.88644e-06
Cse_sc000068.1_g130.1	10.1926	1.70545	0.665203	2.56381	0.0103532	0.0314366
Cse_sc012038.1_g030.1	13.0975	1.70522	0.589529	2.89251	0.00382175	0.0129388
Cse_sc010384.1_g010.1	1358.86	1.70384	0.0679077	25.0905	6.30751e-139	6.49608e-137
Cse_sc006766.1_g080.1	28.3203	1.7025	0.393947	4.32165	1.54867e-05	7.91113e-05
Cse_sc000641.1_g030.1	838.107	1.70204	0.0818741	20.7885	5.50141e-96	3.63093e-94
Cse_sc028756.1_g020.1	583.796	1.70086	0.102587	16.5798	9.75888e-62	3.91989e-60
Cse_sc012239.1_g030.1	125.551	1.70082	0.190986	8.90545	5.31689e-19	7.03137e-18
Cse_sc011096.1_g040.1	23.2237	1.70039	0.463361	3.66968	0.000242852	0.00104132
Cse_sc010071.1_g040.1	803.946	1.70004	0.0819508	20.7446	1.37104e-95	9.01537e-94
Cse_sc032805.1_g030.1	100.13	1.69971	0.207742	8.1818	2.79638e-16	3.28461e-15
Cse_sc011479.1_g020.1	58.0495	1.69957	0.273157	6.22196	4.90987e-10	3.93721e-09
Cse_sc009540.1_g020.1	13.7996	1.699	0.565282	3.00557	0.0026508	0.00932205
Cse_sc049698.1_g010.1	49.9786	1.69795	0.309501	5.48609	4.10927e-08	2.79097e-07
Cse_sc016173.1_g020.1	1291.49	1.69704	0.0716056	23.6999	3.61655e-124	3.29273e-122
Cse_sc038904.1_g020.1	636.783	1.69684	0.0942428	18.005	1.78065e-72	8.29757e-71
Cse_sc024113.1_g040.1	443.745	1.69556	0.108924	15.5665	1.23046e-54	4.24599e-53
Cse_sc000995.1_g020.1	6471	1.69455	0.0426946	39.69	0	0
Cse_sc020835.1_g030.1	15.8848	1.69261	0.539126	3.13955	0.00169207	0.00620554
Cse_sc021852.1_g020.1	138.007	1.69177	0.178506	9.47739	2.60713e-21	3.76776e-20
Cse_sc055100.1_g010.1	191.423	1.6914	0.15943	10.6091	2.70462e-26	4.72383e-25
Cse_sc035153.1_g020.1	36.8008	1.69041	0.342784	4.93143	8.16317e-07	4.86747e-06
Cse_sc003135.1_g020.1	1809.96	1.6899	0.061308	27.5641	3.00061e-167	4.06663e-165
Cse_sc000122.1_g040.1	701.915	1.68984	0.0910983	18.5496	8.2091e-77	4.10547e-75
Cse_sc013580.1_g010.1	52.6432	1.68949	0.285841	5.91059	3.4088e-09	2.55681e-08
Cse_sc002675.1_g050.1	9.36641	1.6888	0.689524	2.44922	0.0143166	0.0417675
Cse_sc012527.1_g010.1	80.0558	1.68866	0.231924	7.28108	3.31148e-13	3.2863e-12
Cse_sc000744.1_g040.1	22.3699	1.68807	0.439191	3.84359	0.000121246	0.000546694
Cse_sc038057.1_g010.1	159.19	1.68615	0.163642	10.3039	6.76476e-25	1.12613e-23
Cse_sc030632.1_g030.1	3050.45	1.68552	0.054941	30.6787	1.09355e-206	1.95124e-204
Cse_sc054117.1_g010.1	38.9085	1.68548	0.33991	4.95859	7.10052e-07	4.26103e-06
Cse_sc017757.1_g010.1	6.47972	1.68532	0.844012	1.9968	0.0458468	0.11273
Cse_sc003082.1_g050.1	6.48228	1.6851	0.794872	2.11997	0.0340087	0.0877665
Cse_sc000097.1_g100.1	30.9353	1.68473	0.365647	4.60753	4.07481e-06	2.2408e-05
Cse_sc012236.1_g030.1	4707.85	1.68196	0.0513702	32.742	3.94562e-235	8.75631e-233
Cse_sc024101.1_g030.1	20.0796	1.67976	0.463319	3.62548	0.000288422	0.00121964
Cse_sc021567.1_g020.1	1834.76	1.67964	0.0678388	24.7594	2.45813e-135	2.43808e-133
Cse_sc014872.1_g010.1	338.454	1.67824	0.118281	14.1886	1.07749e-45	3.08793e-44
Cse_sc010468.1_g030.1	170.644	1.67715	0.163143	10.2802	8.6535e-25	1.43382e-23
Cse_sc075033.1_g010.1	27.2309	1.67673	0.387457	4.32752	1.50797e-05	7.71764e-05
Cse_sc276481.1_g010.1	42.9971	1.67659	0.319083	5.2544	1.4851e-07	9.57562e-07
Cse_sc002323.1_g050.1	22.1843	1.67331	0.445117	3.75927	0.000170411	0.000751577
Cse_sc001281.1_g030.1	47.893	1.67325	0.320473	5.22119	1.77778e-07	1.13863e-06
Cse_sc001530.1_g030.1	20.7452	1.67321	0.445327	3.75725	0.000171791	0.000757177
Cse_sc017534.1_g050.1	142.329	1.67287	0.172781	9.68202	3.59527e-22	5.38881e-21
Cse_sc029120.1_g020.1	667.447	1.67121	0.0876517	19.0665	4.7894e-81	2.54203e-79
Cse_sc018058.1_g010.1	14.2747	1.67011	0.547156	3.05235	0.00227059	0.00810568
Cse_sc026711.1_g010.1	34.9919	1.67002	0.347922	4.79999	1.58671e-06	9.17007e-06
Cse_sc001716.1_g040.1	224.785	1.6684	0.140496	11.8751	1.59496e-32	3.34517e-31
Cse_sc001701.1_g060.1	17.8089	1.66729	0.488039	3.41631	0.000634759	0.00252482
Cse_sc054895.1_g010.1	42.008	1.66476	0.318043	5.23437	1.65545e-07	1.06354e-06
Cse_sc013335.1_g050.1	548.7	1.66419	0.0975039	17.0679	2.57156e-65	1.08833e-63
Cse_sc014765.1_g010.1	27.0662	1.66413	0.403327	4.12601	3.6911e-05	0.000179441
Cse_sc040448.1_g010.1	20.5992	1.66329	0.511666	3.25073	0.00115108	0.00436998
Cse_sc023251.1_g020.1	14.9333	1.66177	0.527943	3.14763	0.00164598	0.00604962
Cse_sc030261.1_g010.1	2617	1.66133	0.0559549	29.6905	1.01806e-193	1.64316e-191
Cse_sc000466.1_g040.1	280.748	1.66039	0.132301	12.5501	3.96795e-36	9.17876e-35
Cse_sc000244.1_g060.1	1155.17	1.6602	0.0681855	24.3483	6.04014e-131	5.89213e-129
Cse_sc013810.1_g010.1	114.346	1.65959	0.19384	8.56168	1.11236e-17	1.39224e-16
Cse_sc051988.1_g010.1	14.9103	1.65952	0.535649	3.09815	0.00194731	0.0070604
Cse_sc010427.1_g010.1	37.6097	1.65889	0.334258	4.96291	6.94448e-07	4.17374e-06
Cse_sc005409.1_g050.1	547.907	1.65832	0.0931975	17.7937	7.9137e-71	3.59794e-69
Cse_sc027024.1_g010.1	17.0226	1.65791	0.494844	3.35038	0.000807006	0.00315031
Cse_sc016368.1_g020.1	1645.24	1.65673	0.0611768	27.0809	1.65112e-161	2.10136e-159
Cse_sc001143.1_g040.1	11.3593	1.65668	0.606434	2.73185	0.00629804	0.0202546
Cse_sc002577.1_g060.1	11.3413	1.65598	0.63725	2.59864	0.00935948	0.0287414
Cse_sc036151.1_g010.1	419.398	1.65499	0.103339	16.0151	1.00259e-57	3.71606e-56
Cse_sc050283.1_g010.1	13.4613	1.65497	0.557891	2.96648	0.00301233	0.0104629
Cse_sc007220.1_g010.1	51.7372	1.65457	0.286953	5.76601	8.117e-09	5.88081e-08
Cse_sc010115.1_g020.1	43.875	1.65367	0.315913	5.23456	1.65378e-07	1.06266e-06
Cse_sc009604.1_g030.1	96.2981	1.65254	0.224613	7.35726	1.87724e-13	1.88991e-12
Cse_sc003405.1_g050.1	25.4755	1.65247	0.409334	4.03698	5.41431e-05	0.00025678
Cse_sc000380.1_g070.1	452.082	1.65238	0.10082	16.3895	2.27316e-60	8.88936e-59
Cse_sc009397.1_g050.1	635.157	1.65177	0.0858188	19.2471	1.49151e-82	8.11033e-81
Cse_sc052065.1_g010.1	295.864	1.64904	0.123577	13.3442	1.27988e-40	3.25544e-39
Cse_sc010751.1_g050.1	16.2495	1.6488	0.515758	3.19684	0.0013894	0.00518659
Cse_sc001378.1_g060.1	223.155	1.64822	0.15061	10.9436	7.12926e-28	1.30892e-26
Cse_sc005569.1_g070.1	163.64	1.64726	0.166926	9.86817	5.72014e-23	8.88887e-22
Cse_sc022384.1_g010.1	114.29	1.64719	0.192207	8.56989	1.03581e-17	1.29779e-16
Cse_sc006921.1_g020.1	47.9399	1.64694	0.312183	5.27556	1.32354e-07	8.57908e-07
Cse_sc039506.1_g010.1	19.7385	1.64665	0.471161	3.49488	0.000474267	0.00193167
Cse_sc034331.1_g030.1	70.5236	1.6464	0.241721	6.81116	9.68155e-12	8.80114e-11
Cse_sc005495.1_g020.1	113.485	1.64606	0.197989	8.3139	9.26081e-17	1.11356e-15
Cse_sc002716.1_g020.1	190.339	1.64565	0.149326	11.0205	3.04446e-28	5.65095e-27
Cse_sc029134.1_g010.1	660.39	1.64531	0.0936042	17.5773	3.67887e-69	1.63696e-67
Cse_sc000001.1_g240.1	306.586	1.64523	0.122666	13.4123	5.12059e-41	1.31469e-39
Cse_sc088603.1_g020.1	40.8602	1.64434	0.31805	5.17007	2.34005e-07	1.48402e-06
Cse_sc045911.1_g020.1	395.691	1.64313	0.108869	15.0928	1.8057e-51	5.81294e-50
Cse_sc015348.1_g030.1	6.34428	1.6427	0.828994	1.98156	0.0475284	0.116205
Cse_sc006959.1_g010.1	173.799	1.64245	0.159417	10.3028	6.84127e-25	1.13833e-23
Cse_sc013343.1_g030.1	6.33786	1.64113	0.806199	2.03564	0.0417865	0.104353
Cse_sc001187.1_g010.1	6.33786	1.64113	0.806199	2.03564	0.0417865	0.104353
Cse_sc027715.1_g010.1	8.43871	1.64038	0.693765	2.36446	0.0180563	0.0509977
Cse_sc000108.1_g150.1	21.0933	1.64011	0.441166	3.71768	0.000201061	0.000874911
Cse_sc028236.1_g020.1	305.112	1.6401	0.122055	13.4373	3.65524e-41	9.43929e-40
Cse_sc004042.1_g020.1	8.4451	1.63955	0.707184	2.31842	0.0204266	0.0566514
Cse_sc002748.1_g050.1	86.3924	1.63937	0.223321	7.34088	2.12194e-13	2.13022e-12
Cse_sc027603.1_g030.1	155.945	1.63807	0.17652	9.27982	1.6977e-20	2.37424e-19
Cse_sc013732.1_g020.1	33.6781	1.6375	0.36187	4.52512	6.03626e-06	3.25096e-05
Cse_sc014091.1_g050.1	25.2337	1.63683	0.429064	3.81489	0.000136244	0.000610058
Cse_sc013821.1_g010.1	223.668	1.63516	0.141159	11.5838	4.97627e-31	1.00453e-29
Cse_sc016215.1_g020.1	60.2465	1.63273	0.272587	5.98976	2.10145e-09	1.60297e-08
Cse_sc012039.1_g020.1	15.3999	1.6318	0.517692	3.15206	0.00162121	0.00597003
Cse_sc022700.1_g020.1	28.669	1.63117	0.405216	4.02543	5.68719e-05	0.000268824
Cse_sc036756.1_g010.1	426.853	1.63109	0.104097	15.6689	2.46888e-55	8.63696e-54
Cse_sc026218.1_g040.1	74.1808	1.63016	0.249765	6.52679	6.71964e-11	5.73284e-10
Cse_sc003109.1_g040.1	18.1692	1.62829	0.484587	3.36016	0.000778966	0.00304922
Cse_sc044353.1_g010.1	6.98408	1.62822	0.776567	2.09669	0.0360214	0.0920709
Cse_sc000347.1_g030.1	131.229	1.6265	0.179189	9.07702	1.1159e-19	1.51408e-18
Cse_sc000364.1_g030.1	9.06768	1.62637	0.684049	2.37757	0.0174274	0.0494574
Cse_sc001415.1_g030.1	9.06643	1.62613	0.669846	2.42762	0.0151984	0.0439359
Cse_sc003521.1_g050.1	4125.55	1.62613	0.048106	33.803	1.78037e-250	4.21449e-248
Cse_sc012091.1_g030.1	1228.82	1.62516	0.0847865	19.1676	6.89695e-82	3.69935e-80
Cse_sc036115.1_g010.1	1090.88	1.62496	0.0750302	21.6574	5.17516e-104	3.71983e-102
Cse_sc060801.1_g010.1	153.342	1.62315	0.170858	9.50002	2.09841e-21	3.04249e-20
Cse_sc001578.1_g090.1	6.95707	1.6219	0.768823	2.10959	0.0348941	0.0896322
Cse_sc003051.1_g020.1	73.7721	1.62117	0.236928	6.84245	7.78515e-12	7.12278e-11
Cse_sc008990.1_g050.1	1186.07	1.62106	0.072193	22.4546	1.1543e-111	9.04788e-110
Cse_sc013280.1_g010.1	24.3263	1.62092	0.442163	3.66588	0.000246489	0.00105615
Cse_sc069491.1_g010.1	18.7771	1.6209	0.47516	3.41127	0.000646603	0.00256761
Cse_sc000824.1_g050.1	26.4355	1.62051	0.397365	4.07815	4.53948e-05	0.000217763
Cse_sc000351.1_g040.1	11.8258	1.61916	0.594533	2.72341	0.00646119	0.0207061
Cse_sc066831.1_g010.1	27.0683	1.61635	0.389669	4.148	3.35387e-05	0.000163922
Cse_sc021087.1_g020.1	45.7224	1.61253	0.305229	5.283	1.27083e-07	8.25248e-07
Cse_sc001572.1_g040.1	61.667	1.61232	0.274475	5.87419	4.24914e-09	3.16373e-08
Cse_sc000033.1_g080.1	7.6126	1.61152	0.726748	2.21745	0.0265925	0.0710655
Cse_sc001625.1_g020.1	165.427	1.61041	0.162558	9.90673	3.89164e-23	6.07404e-22
Cse_sc013928.1_g010.1	970.13	1.61015	0.0743835	21.6466	6.53771e-104	4.68972e-102
Cse_sc007589.1_g030.1	26.2962	1.60976	0.399026	4.03421	5.47855e-05	0.000259584
Cse_sc004495.1_g030.1	140.439	1.60969	0.175501	9.17196	4.64502e-20	6.40525e-19
Cse_sc000458.1_g060.1	282.877	1.60894	0.131896	12.1986	3.16168e-34	6.9557e-33
Cse_sc005594.1_g060.1	10.3462	1.60747	0.660334	2.43434	0.0149191	0.0432447
Cse_sc011733.1_g030.1	10.3655	1.60722	0.647499	2.4822	0.0130575	0.0385188
Cse_sc002485.1_g070.1	18.6656	1.60684	0.481352	3.33818	0.000843284	0.00328074
Cse_sc012950.1_g030.1	326.777	1.60672	0.116181	13.8294	1.69335e-43	4.62875e-42
Cse_sc000120.1_g100.1	10.3495	1.60666	0.642249	2.50161	0.0123628	0.0367349
Cse_sc017140.1_g030.1	26.93	1.606	0.389674	4.1214	3.76581e-05	0.000182773
Cse_sc026234.1_g010.1	13.0958	1.60348	0.663746	2.4158	0.0157005	0.0452144
Cse_sc088219.1_g010.1	8.28984	1.60289	0.729348	2.1977	0.0279703	0.0741497
Cse_sc005553.1_g090.1	491.412	1.60284	0.0986537	16.2472	2.33969e-59	9.00082e-58
Cse_sc023723.1_g010.1	1146.37	1.60228	0.0753296	21.2702	2.14161e-100	1.47373e-98
Cse_sc021934.1_g010.1	677.642	1.59893	0.0843977	18.9451	4.84408e-80	2.53693e-78
Cse_sc000689.1_g040.1	374.958	1.5987	0.11097	14.4066	4.70616e-47	1.39139e-45
Cse_sc030676.1_g020.1	14.4301	1.59667	0.559617	2.85316	0.00432875	0.0144617
Cse_sc006807.1_g010.1	8.93309	1.59624	0.677718	2.35532	0.0185068	0.0520507
Cse_sc011319.1_g020.1	1380.1	1.59619	0.0627901	25.421	1.47798e-142	1.5855e-140
Cse_sc028396.1_g010.1	827.368	1.59618	0.0850255	18.7729	1.25765e-78	6.44397e-77
Cse_sc039241.1_g010.1	208.187	1.59615	0.146728	10.8783	1.46283e-27	2.65825e-26
Cse_sc004368.1_g060.1	1328.01	1.59598	0.0710195	22.4724	7.72663e-112	6.06985e-110
Cse_sc030759.1_g020.1	8.91141	1.59412	0.734879	2.16922	0.030066	0.0788524
Cse_sc029647.1_g020.1	500.914	1.59403	0.105316	15.1357	9.42001e-52	3.06306e-50
Cse_sc006720.1_g020.1	41.835	1.59216	0.316698	5.02737	4.97244e-07	3.04154e-06
Cse_sc000895.1_g090.1	55.5057	1.59129	0.288973	5.50671	3.65592e-08	2.49763e-07
Cse_sc020374.1_g030.1	310.468	1.59114	0.132646	11.9954	3.75656e-33	8.02093e-32
Cse_sc012806.1_g020.1	268.516	1.59043	0.134017	11.8674	1.74818e-32	3.66006e-31
Cse_sc029094.1_g020.1	238.989	1.59039	0.13516	11.7667	5.79406e-32	1.19823e-30
Cse_sc007881.1_g010.1	36.9702	1.59014	0.340073	4.67588	2.92691e-06	1.64159e-05
Cse_sc003736.1_g010.1	558.526	1.58903	0.0910942	17.4438	3.83726e-68	1.69259e-66
Cse_sc009137.1_g010.1	12.3119	1.58892	0.578695	2.74569	0.00603831	0.0195005
Cse_sc035632.1_g010.1	1340.38	1.58808	0.0746972	21.2602	2.65375e-100	1.82262e-98
Cse_sc013653.1_g040.1	15.7205	1.58707	0.508126	3.12338	0.00178784	0.00652845
Cse_sc015744.1_g010.1	12.2886	1.58683	0.638662	2.48462	0.0129689	0.0382951
Cse_sc000353.1_g040.1	19.7903	1.58475	0.461783	3.43181	0.000599569	0.0023972
Cse_sc058244.1_g030.1	16.3744	1.58399	0.49762	3.18314	0.00145688	0.00541685
Cse_sc001056.1_g030.1	19.7947	1.58382	0.459951	3.44345	0.000574351	0.0023052
Cse_sc024963.1_g010.1	6.82676	1.58221	0.771796	2.05004	0.0403605	0.101425
Cse_sc053872.1_g010.1	42.9651	1.58206	0.310647	5.09278	3.52849e-07	2.19076e-06
Cse_sc012250.1_g020.1	27.2882	1.58097	0.394702	4.00548	6.18912e-05	0.000290885
Cse_sc008791.1_g030.1	13.6298	1.58028	0.544052	2.90464	0.00367673	0.0125063
Cse_sc004259.1_g020.1	117.156	1.57915	0.191257	8.25669	1.49762e-16	1.77971e-15
Cse_sc030158.1_g010.1	88.5004	1.57855	0.235087	6.71475	1.88388e-11	1.67232e-10
Cse_sc026128.1_g020.1	851.55	1.57711	0.0795206	19.8328	1.55239e-87	9.31118e-86
Cse_sc007911.1_g010.1	167.934	1.57652	0.160404	9.82841	8.49511e-23	1.31435e-21
Cse_sc009496.1_g020.1	36.0607	1.57639	0.342479	4.60289	4.16673e-06	2.28851e-05
Cse_sc012414.1_g020.1	54.3147	1.57518	0.29076	5.41745	6.04565e-08	4.04273e-07
Cse_sc000222.1_g080.1	338.389	1.57479	0.116719	13.4922	1.73948e-41	4.52827e-40
Cse_sc003011.1_g040.1	1893.72	1.57454	0.0564918	27.872	5.82982e-171	8.11785e-169
Cse_sc034203.1_g010.1	10.8803	1.5732	0.652042	2.41272	0.0158339	0.045532
Cse_sc000907.1_g060.1	29.8553	1.57285	0.381835	4.11918	3.80225e-05	0.000184491
Cse_sc046833.1_g010.1	56.3388	1.57276	0.281051	5.59598	2.19379e-08	1.5283e-07
Cse_sc010741.1_g010.1	312.121	1.57231	0.118857	13.2286	6.00303e-40	1.51281e-38
Cse_sc000556.1_g080.1	173.734	1.57218	0.15809	9.94485	2.6557e-23	4.1799e-22
Cse_sc030832.1_g010.1	7.47002	1.57185	0.751008	2.09299	0.0363502	0.0927777
Cse_sc025038.1_g030.1	97.6087	1.57152	0.212624	7.39107	1.45653e-13	1.47514e-12
Cse_sc010697.1_g030.1	33.9067	1.57086	0.348865	4.50279	6.7066e-06	3.58858e-05
Cse_sc018838.1_g010.1	14.9111	1.57036	0.520909	3.01465	0.00257279	0.00907556
Cse_sc015108.1_g010.1	2601.64	1.57005	0.0543506	28.8875	1.71196e-183	2.62019e-181
Cse_sc020665.1_g010.1	7.44851	1.56991	0.74066	2.1196	0.0340395	0.0878334
Cse_sc001638.1_g080.1	22.354	1.56879	0.450609	3.48148	0.000498644	0.00202329
Cse_sc000541.1_g040.1	101.499	1.56798	0.206754	7.58376	3.35677e-14	3.53372e-13
Cse_sc025340.1_g030.1	46.7048	1.56791	0.308636	5.08011	3.77217e-07	2.33593e-06
Cse_sc002629.1_g050.1	85.2796	1.56784	0.222286	7.05326	1.74773e-12	1.66689e-11
Cse_sc029117.1_g050.1	58.2643	1.56783	0.277295	5.65401	1.56749e-08	1.10456e-07
Cse_sc049489.1_g010.1	15.5739	1.56775	0.509388	3.07771	0.00208595	0.00751273
Cse_sc001150.1_g120.1	7.43582	1.56756	0.758312	2.06717	0.0387183	0.0979767
Cse_sc018600.1_g010.1	27.7484	1.56614	0.389007	4.026	5.67331e-05	0.00026824
Cse_sc008630.1_g010.1	12.182	1.56604	0.575454	2.7214	0.00650055	0.0208172
Cse_sc001092.1_g150.1	494.214	1.56541	0.102171	15.3215	5.49192e-53	1.82934e-51
Cse_sc008649.1_g010.1	12.1584	1.5637	0.602525	2.59524	0.00945245	0.0289943
Cse_sc002503.1_g010.1	431.452	1.56283	0.101552	15.3895	1.92591e-53	6.45144e-52
Cse_sc036584.1_g030.1	34.3974	1.56147	0.346154	4.5109	6.45521e-06	3.46346e-05
Cse_sc003353.1_g070.1	623.977	1.56113	0.100512	15.5318	2.11428e-54	7.26053e-53
Cse_sc012066.1_g040.1	12.8104	1.55945	0.571997	2.72633	0.00640428	0.0205479
Cse_sc009029.1_g020.1	2128.01	1.55846	0.061807	25.2149	2.74946e-140	2.90559e-138
Cse_sc013726.1_g060.1	101.125	1.55801	0.221322	7.03955	1.92859e-12	1.8325e-11
Cse_sc009423.1_g040.1	9.42647	1.55706	0.658927	2.36303	0.0181261	0.0511704
Cse_sc000002.1_g170.1	85.4713	1.55641	0.220195	7.06832	1.56823e-12	1.50053e-11
Cse_sc010789.1_g020.1	435.445	1.55631	0.102124	15.2394	1.93636e-52	6.37813e-51
Cse_sc163273.1_g010.1	35.645	1.55608	0.343858	4.52536	6.02918e-06	3.24862e-05
Cse_sc001805.1_g060.1	9.4068	1.55489	0.6569	2.36702	0.0179321	0.0507035
Cse_sc019183.1_g010.1	45.6991	1.55471	0.309517	5.02303	5.08623e-07	3.10793e-06
Cse_sc045391.1_g010.1	42.3629	1.55399	0.318394	4.88073	1.05694e-06	6.23937e-06
Cse_sc033544.1_g010.1	151.07	1.55236	0.167651	9.25949	2.05403e-20	2.86692e-19
Cse_sc040232.1_g020.1	63.1244	1.55225	0.255309	6.07987	1.20281e-09	9.32516e-09
Cse_sc028824.1_g020.1	34.9031	1.55212	0.351594	4.41451	1.0124e-05	5.30213e-05
Cse_sc004312.1_g040.1	52.3899	1.5521	0.283483	5.47512	4.37207e-08	2.96323e-07
Cse_sc044411.1_g010.1	53.7303	1.55181	0.281564	5.51137	3.56051e-08	2.43549e-07
Cse_sc018443.1_g020.1	412.066	1.55151	0.10755	14.4259	3.55793e-47	1.05367e-45
Cse_sc029171.1_g010.1	43.6289	1.55131	0.308844	5.02294	5.08874e-07	3.10893e-06
Cse_sc069712.1_g010.1	9.39564	1.55092	0.662329	2.34162	0.0192002	0.0537116
Cse_sc008138.1_g050.1	10.0731	1.55086	0.701894	2.20954	0.0271369	0.0722919
Cse_sc009070.1_g020.1	24.8123	1.55038	0.410305	3.7786	0.00015771	0.000699298
Cse_sc070856.1_g010.1	65.722	1.55002	0.258915	5.98662	2.14244e-09	1.63389e-08
Cse_sc010039.1_g020.1	343.061	1.54775	0.114509	13.5164	1.25168e-41	3.268e-40
Cse_sc013982.1_g040.1	546.963	1.54622	0.0937144	16.4992	3.71533e-61	1.48229e-59
Cse_sc000501.1_g040.1	86.2849	1.54556	0.225661	6.84905	7.43411e-12	6.81214e-11
Cse_sc000354.1_g010.1	276.929	1.54486	0.131555	11.743	7.6685e-32	1.58034e-30
Cse_sc054285.1_g010.1	18.0463	1.54456	0.511064	3.02225	0.00250903	0.00887269
Cse_sc021505.1_g030.1	274.08	1.54405	0.129451	11.9276	8.49551e-33	1.79345e-31
Cse_sc012813.1_g010.1	46.7478	1.54224	0.299066	5.15686	2.5112e-07	1.58774e-06
Cse_sc005855.1_g010.1	46.0901	1.54164	0.296088	5.20669	1.92241e-07	1.22661e-06
Cse_sc007016.1_g050.1	1234.03	1.54119	0.0669279	23.0277	2.46349e-117	2.07284e-115
Cse_sc016049.1_g020.1	18.0057	1.54013	0.476498	3.23219	0.00122845	0.00463597
Cse_sc036713.1_g010.1	194.781	1.53995	0.161719	9.52238	1.69257e-21	2.46715e-20
Cse_sc010172.1_g050.1	12.659	1.53972	0.592305	2.59953	0.00933517	0.0286791
Cse_sc005793.1_g050.1	1194.68	1.53931	0.0680242	22.6288	2.25431e-113	1.82754e-111
Cse_sc004913.1_g040.1	318.737	1.53894	0.128535	11.9729	4.92786e-33	1.04715e-31
Cse_sc022430.1_g010.1	502.687	1.53819	0.0956852	16.0755	3.78807e-58	1.41437e-56
Cse_sc011228.1_g020.1	1342.63	1.53806	0.0673322	22.8428	1.7233e-115	1.4297e-113
Cse_sc005363.1_g060.1	12.003	1.5371	0.592163	2.59575	0.00943858	0.0289642
Cse_sc007664.1_g010.1	150.36	1.53548	0.180058	8.5277	1.49282e-17	1.85729e-16
Cse_sc009911.1_g020.1	1291.72	1.53495	0.0692669	22.1599	8.36655e-109	6.40258e-107
Cse_sc056796.1_g010.1	12.6481	1.53408	0.577462	2.65659	0.00789354	0.0247099
Cse_sc001963.1_g030.1	1669.65	1.53266	0.0605537	25.3107	2.43578e-141	2.58951e-139
Cse_sc008055.1_g030.1	40.5324	1.53237	0.318337	4.81368	1.48174e-06	8.58998e-06
Cse_sc024498.1_g060.1	154.825	1.53166	0.163453	9.37065	7.20906e-21	1.02474e-19
Cse_sc002440.1_g040.1	13.9455	1.5316	0.534471	2.86563	0.00416183	0.0139571
Cse_sc007173.1_g030.1	7.96163	1.52927	0.722906	2.11545	0.0343918	0.0885558
Cse_sc014292.1_g010.1	388.834	1.52917	0.113875	13.4285	4.11412e-41	1.06012e-39
Cse_sc017603.1_g050.1	173.189	1.5287	0.156261	9.78297	1.3324e-22	2.04279e-21
Cse_sc000051.1_g180.1	21.8817	1.52859	0.439137	3.4809	0.000499731	0.00202678
Cse_sc040068.1_g020.1	13.924	1.52812	0.561706	2.72049	0.00651846	0.0208689
Cse_sc051032.1_g010.1	205.567	1.52774	0.149154	10.2426	1.27696e-24	2.10503e-23
Cse_sc019895.1_g010.1	92.1628	1.52751	0.211718	7.21482	5.40043e-13	5.29281e-12
Cse_sc016124.1_g010.1	7.95067	1.52713	0.705523	2.16453	0.0304236	0.0796549
Cse_sc000362.1_g020.1	16.5865	1.52695	0.5076	3.00817	0.00262824	0.00924911
Cse_sc007947.1_g030.1	14.5763	1.5258	0.546051	2.79424	0.00520226	0.0170549
Cse_sc006121.1_g030.1	237.641	1.52472	0.138308	11.024	2.92687e-28	5.43553e-27
Cse_sc034365.1_g010.1	547.493	1.52464	0.0965823	15.7859	3.88834e-56	1.38067e-54
Cse_sc011869.1_g030.1	12550.3	1.52402	0.121321	12.5619	3.4211e-36	7.93446e-35
Cse_sc016359.1_g010.1	69.4582	1.52271	0.242037	6.29123	3.14952e-10	2.56087e-09
Cse_sc005664.1_g040.1	14365	1.52132	0.0361869	42.0407	0	0
Cse_sc010868.1_g010.1	9.24911	1.52113	0.654473	2.3242	0.0201147	0.0559261
Cse_sc031239.1_g010.1	9.91746	1.52107	0.643287	2.36453	0.0180531	0.0509927
Cse_sc013006.1_g030.1	17.1531	1.52097	0.513701	2.9608	0.00306837	0.0106388
Cse_sc177537.1_g010.1	10.5622	1.5193	0.617964	2.45856	0.0139497	0.0408012
Cse_sc033460.1_g010.1	84.5162	1.51923	0.226162	6.71744	1.8495e-11	1.64315e-10
Cse_sc055959.1_g010.1	98.2629	1.51757	0.247125	6.14091	8.20487e-10	6.44412e-09
Cse_sc014932.1_g010.1	397.786	1.51724	0.113796	13.333	1.48714e-40	3.7772e-39
Cse_sc001085.1_g090.1	9.22358	1.51711	0.683924	2.21825	0.0265378	0.0709512
Cse_sc187540.1_g010.1	40.2094	1.51704	0.320338	4.73575	2.1825e-06	1.24213e-05
Cse_sc001874.1_g010.1	333.676	1.51701	0.1199	12.6523	1.0863e-36	2.55446e-35
Cse_sc006436.1_g060.1	44.1595	1.51644	0.304827	4.97475	6.53317e-07	3.94523e-06
Cse_sc018566.1_g020.1	21.7407	1.51632	0.445702	3.40209	0.000668718	0.0026495
Cse_sc015499.1_g010.1	52.7184	1.51534	0.282992	5.35471	8.56925e-08	5.6673e-07
Cse_sc022475.1_g030.1	566.021	1.51506	0.0932714	16.2436	2.4812e-59	9.5349e-58
Cse_sc004047.1_g030.1	2892.01	1.515	0.0500927	30.2439	6.28376e-201	1.04263e-198
Cse_sc006617.1_g040.1	45.4501	1.51488	0.30649	4.94268	7.70567e-07	4.60318e-06
Cse_sc153981.1_g010.1	11.1791	1.51432	0.610073	2.48219	0.0130576	0.0385188
Cse_sc045781.1_g010.1	11.8447	1.51414	0.586348	2.58232	0.00981395	0.0299762
Cse_sc026611.1_g020.1	109.931	1.51351	0.194269	7.79081	6.65789e-15	7.31914e-14
Cse_sc027269.1_g010.1	229.571	1.51271	0.139863	10.8156	2.90404e-27	5.22374e-26
Cse_sc012320.1_g030.1	12.5203	1.51249	0.605609	2.49747	0.0125084	0.0371329
Cse_sc055768.1_g010.1	11.1677	1.51203	0.62063	2.43629	0.0148389	0.0430508
Cse_sc009075.1_g050.1	2155.06	1.51143	0.0646784	23.3685	8.94688e-121	7.90263e-119
Cse_sc003169.1_g050.1	13.1277	1.51089	0.567432	2.66268	0.00775212	0.0243207
Cse_sc001474.1_g060.1	11.8273	1.51076	0.60109	2.51337	0.0119584	0.0356703
Cse_sc010518.1_g030.1	12.4891	1.51065	0.570713	2.64696	0.008122	0.025349
Cse_sc001778.1_g060.1	908.228	1.51018	0.0739136	20.4317	8.74799e-93	5.51729e-91
Cse_sc019442.1_g020.1	1431.07	1.51008	0.0627024	24.0833	3.73882e-128	3.55919e-126
Cse_sc039298.1_g030.1	13.1245	1.50944	0.560641	2.69234	0.00709523	0.0224824
Cse_sc034039.1_g010.1	288.716	1.50742	0.126077	11.9563	6.01906e-33	1.27369e-31
Cse_sc003190.1_g060.1	227.681	1.50728	0.139985	10.7674	4.90573e-27	8.74022e-26
Cse_sc005815.1_g020.1	68.8515	1.50601	0.242951	6.1988	5.68938e-10	4.54077e-09
Cse_sc023179.1_g010.1	137.695	1.50583	0.174865	8.61138	7.21863e-18	9.11195e-17
Cse_sc065692.1_g010.1	157.184	1.50468	0.168982	8.90439	5.3679e-19	7.09618e-18
Cse_sc013855.1_g040.1	19.0035	1.50454	0.459921	3.27131	0.00107052	0.00408687
Cse_sc012171.1_g040.1	205.051	1.50417	0.142434	10.5605	4.54382e-26	7.85501e-25
Cse_sc026306.1_g010.1	126.363	1.50261	0.183228	8.20076	2.38874e-16	2.81045e-15
Cse_sc012362.1_g020.1	2296.82	1.50227	0.0547463	27.4407	8.97844e-166	1.18958e-163
Cse_sc007140.1_g010.1	44.4655	1.50095	0.305705	4.90981	9.11658e-07	5.41505e-06
Cse_sc062250.1_g010.1	100.079	1.50092	0.251592	5.9657	2.43592e-09	1.85055e-08
Cse_sc000552.1_g040.1	366.763	1.50024	0.109807	13.6625	1.7e-42	4.54544e-41
Cse_sc002651.1_g050.1	939.097	1.49921	0.0762869	19.6523	5.52948e-86	3.21343e-84
Cse_sc020308.1_g030.1	407.98	1.49751	0.104596	14.3172	1.70949e-46	4.98771e-45
Cse_sc015769.1_g030.1	71.688	1.49506	0.283838	5.2673	1.38445e-07	8.95594e-07
Cse_sc009054.1_g030.1	53.5078	1.49472	0.297198	5.02937	4.92089e-07	3.01105e-06
Cse_sc000576.1_g080.1	37.813	1.49466	0.331186	4.51306	6.38978e-06	3.42939e-05
Cse_sc002502.1_g050.1	1133.75	1.49358	0.0686693	21.7503	6.86572e-105	4.98544e-103
Cse_sc020788.1_g060.1	44.9487	1.49354	0.298969	4.99564	5.86407e-07	3.56117e-06
Cse_sc004370.1_g060.1	2101.17	1.49349	0.0567627	26.3111	1.43302e-152	1.66832e-150
Cse_sc004981.1_g010.1	478.82	1.49069	0.0988782	15.076	2.32794e-51	7.48738e-50
Cse_sc001269.1_g070.1	758.952	1.49046	0.0867046	17.1901	3.14888e-66	1.34874e-64
Cse_sc060136.1_g010.1	78.0201	1.49033	0.233541	6.38146	1.75409e-10	1.44948e-09
Cse_sc017841.1_g010.1	16.8892	1.48943	0.505258	2.94787	0.00319972	0.0110446
Cse_sc041073.1_g050.1	11.0781	1.48937	0.688511	2.16317	0.030528	0.0798694
Cse_sc013695.1_g030.1	29.9096	1.48882	0.38135	3.90408	9.45833e-05	0.000432848
Cse_sc001180.1_g050.1	9.75275	1.48875	0.650879	2.28729	0.0221789	0.0608242
Cse_sc070387.1_g010.1	9.08857	1.48785	0.664919	2.23764	0.0252444	0.0678715
Cse_sc055442.1_g020.1	7.79447	1.48735	0.71298	2.0861	0.0369694	0.0941077
Cse_sc013734.1_g020.1	12.9763	1.48726	0.560986	2.65116	0.00802164	0.0250711
Cse_sc035122.1_g010.1	200.658	1.48724	0.150054	9.9114	3.71407e-23	5.80198e-22
Cse_sc082956.1_g010.1	12.9787	1.48688	0.555453	2.67688	0.00743104	0.0234127
Cse_sc005203.1_g060.1	8.42171	1.48635	0.724747	2.05085	0.0402818	0.101262
Cse_sc017915.1_g010.1	16.2398	1.48633	0.503249	2.95348	0.00314218	0.0108703
Cse_sc047919.1_g010.1	819.216	1.48619	0.0821808	18.0844	4.22952e-73	1.99444e-71
Cse_sc004426.1_g050.1	18.1724	1.48563	0.474518	3.13081	0.00174323	0.00637801
Cse_sc009541.1_g030.1	8.43501	1.4853	0.69437	2.13906	0.0324311	0.0842339
Cse_sc073933.1_g010.1	10.3539	1.48515	0.691252	2.14849	0.0316748	0.0824989
Cse_sc003791.1_g040.1	27.8816	1.485	0.385852	3.84862	0.000118786	0.000536212
Cse_sc031514.1_g020.1	16.8625	1.48488	0.531438	2.79408	0.00520483	0.0170602
Cse_sc006717.1_g030.1	8.43829	1.48484	0.700884	2.11853	0.0341306	0.0880172
Cse_sc001634.1_g030.1	15.5515	1.48449	0.518774	2.86153	0.00421604	0.0141243
Cse_sc035466.1_g020.1	7.13537	1.48404	0.756429	1.9619	0.0497736	0.120837
Cse_sc008526.1_g010.1	1053.9	1.48274	0.0776846	19.0867	3.25596e-81	1.73333e-79
Cse_sc009880.1_g050.1	45.3181	1.48067	0.306873	4.82503	1.39982e-06	8.14034e-06
Cse_sc016511.1_g040.1	53.6791	1.48054	0.282687	5.23739	1.62867e-07	1.0469e-06
Cse_sc002871.1_g020.1	145.65	1.48044	0.17033	8.69156	3.57498e-18	4.57938e-17
Cse_sc000467.1_g090.1	54.9856	1.47965	0.287989	5.13786	2.77883e-07	1.74515e-06
Cse_sc000839.1_g050.1	5157.51	1.47938	0.0488582	30.2791	2.16331e-201	3.60632e-199
Cse_sc003217.1_g070.1	34.2652	1.47814	0.342439	4.31651	1.58519e-05	8.08981e-05
Cse_sc036113.1_g020.1	67.8245	1.47712	0.248873	5.93522	2.93446e-09	2.21366e-08
Cse_sc031357.1_g010.1	32.2586	1.47663	0.368803	4.00386	6.2318e-05	0.000292774
Cse_sc008714.1_g010.1	844.182	1.47648	0.0762212	19.371	1.35729e-83	7.55401e-82
Cse_sc007924.1_g020.1	25.8214	1.47521	0.405006	3.64243	0.000270073	0.00114875
Cse_sc003053.1_g070.1	847.316	1.47452	0.0775425	19.0156	1.26658e-80	6.67266e-79
Cse_sc006284.1_g050.1	467.865	1.47443	0.100014	14.7421	3.45605e-49	1.05974e-47
Cse_sc032875.1_g030.1	98.7144	1.47404	0.205283	7.18055	6.94317e-13	6.77116e-12
Cse_sc009590.1_g050.1	183.175	1.47313	0.153423	9.60181	7.8553e-22	1.16171e-20
Cse_sc021261.1_g020.1	39.973	1.47283	0.322676	4.56442	5.00873e-06	2.72316e-05
Cse_sc010153.1_g060.1	18.6966	1.47167	0.464948	3.16524	0.00154953	0.00572833
Cse_sc038009.1_g010.1	581.502	1.47049	0.0926988	15.8631	1.14174e-56	4.14529e-55
Cse_sc002672.1_g030.1	18.0105	1.46805	0.473007	3.10365	0.00191148	0.00694495
Cse_sc012131.1_g020.1	818.969	1.46749	0.0800432	18.3337	4.45521e-75	2.15525e-73
Cse_sc065159.1_g020.1	16.0634	1.46686	0.497386	2.94913	0.0031867	0.0110082
Cse_sc037040.1_g010.1	14.7979	1.46587	0.532557	2.75252	0.00591391	0.0191528
Cse_sc023969.1_g010.1	89.2411	1.46555	0.217396	6.74141	1.56857e-11	1.40471e-10
Cse_sc019091.1_g030.1	17.9956	1.46502	0.511092	2.86644	0.00415116	0.0139266
Cse_sc016087.1_g010.1	153.369	1.46436	0.174734	8.38054	5.26848e-17	6.40881e-16
Cse_sc005343.1_g040.1	12.2006	1.46375	0.5816	2.51676	0.0118441	0.0353708
Cse_sc013674.1_g010.1	3302.08	1.46362	0.047946	30.5265	1.16023e-204	2.02944e-202
Cse_sc010153.1_g030.1	14.1031	1.46335	0.537503	2.72249	0.00647923	0.0207602
Cse_sc001317.1_g100.1	64.8017	1.4632	0.248711	5.88315	4.02526e-09	3.00271e-08
Cse_sc014365.1_g010.1	212.316	1.46308	0.145817	10.0337	1.0841e-23	1.73632e-22
Cse_sc020606.1_g010.1	274.816	1.46164	0.143375	10.1945	2.09774e-24	3.44526e-23
Cse_sc056257.1_g010.1	154.401	1.46089	0.356578	4.09698	4.1858e-05	0.000201887
Cse_sc022170.1_g020.1	33.3029	1.46009	0.36645	3.98442	6.76464e-05	0.000315927
Cse_sc002281.1_g030.1	482.275	1.45926	0.105537	13.827	1.75188e-43	4.78137e-42
Cse_sc047714.1_g010.1	10.2497	1.45874	0.629339	2.3179	0.0204549	0.056721
Cse_sc039399.1_g010.1	3088.02	1.45865	0.0506437	28.8022	2.01377e-182	3.04276e-180
Cse_sc008307.1_g010.1	30.6946	1.45765	0.367554	3.96581	7.31467e-05	0.000340049
Cse_sc000986.1_g060.1	1039.92	1.45716	0.0706253	20.6323	1.40855e-94	9.1268e-93
Cse_sc020482.1_g020.1	20.4502	1.45698	0.455997	3.19515	0.00139758	0.00521603
Cse_sc015302.1_g020.1	11.5062	1.45649	0.607666	2.39686	0.0165363	0.0472345
Cse_sc009843.1_g020.1	9.59432	1.45643	0.644418	2.26007	0.023817	0.0646308
Cse_sc017823.1_g020.1	725.183	1.45632	0.086391	16.8574	9.26385e-64	3.82489e-62
Cse_sc082665.1_g010.1	119.538	1.45592	0.184016	7.91189	2.53504e-15	2.8342e-14
Cse_sc003468.1_g020.1	9.57915	1.45579	0.654342	2.22481	0.0260938	0.0699169
Cse_sc021581.1_g040.1	589.063	1.45491	0.0962101	15.1222	1.1561e-51	3.73869e-50
Cse_sc012765.1_g040.1	37.0231	1.45441	0.334648	4.3461	1.38578e-05	7.12619e-05
Cse_sc000345.1_g040.1	10.8627	1.45438	0.638424	2.27808	0.022722	0.0620746
Cse_sc040932.1_g010.1	9.58891	1.45432	0.646846	2.24833	0.0245552	0.0663449
Cse_sc011874.1_g030.1	37.6996	1.45405	0.332807	4.36906	1.2478e-05	6.45495e-05
Cse_sc013340.1_g060.1	1155.97	1.45341	0.066618	21.8171	1.59525e-105	1.18009e-103
Cse_sc007682.1_g020.1	49.7908	1.45296	0.331745	4.37976	1.18812e-05	6.16691e-05
Cse_sc020231.1_g020.1	9.57328	1.45196	0.647648	2.2419	0.0249675	0.0672594
Cse_sc010515.1_g010.1	88.0464	1.45168	0.219031	6.62775	3.40847e-11	2.97439e-10
Cse_sc007254.1_g040.1	9.54418	1.45126	0.686722	2.11331	0.0345743	0.0889289
Cse_sc000689.1_g030.1	51.0372	1.45104	0.291217	4.98269	6.27053e-07	3.79373e-06
Cse_sc022182.1_g020.1	27.4652	1.45068	0.437771	3.31377	0.000920463	0.00355723
Cse_sc007514.1_g020.1	1263.05	1.4504	0.0749901	19.3412	2.416e-83	1.33834e-81
Cse_sc013280.1_g030.1	60.5623	1.45034	0.266587	5.44041	5.31591e-08	3.57495e-07
Cse_sc012214.1_g020.1	1387.97	1.45021	0.0642478	22.5721	8.15481e-113	6.46341e-111
Cse_sc053126.1_g010.1	8.26888	1.4492	0.700452	2.06896	0.0385501	0.0976138
Cse_sc002955.1_g050.1	254.126	1.44914	0.137889	10.5095	7.81439e-26	1.33658e-24
Cse_sc012131.1_g010.1	259.819	1.44868	0.127136	11.3947	4.44141e-30	8.6938e-29
Cse_sc021865.1_g080.1	1048.28	1.4486	0.0723497	20.0222	3.53034e-89	2.17254e-87
Cse_sc002170.1_g040.1	115.27	1.44845	0.191632	7.55848	4.07809e-14	4.26649e-13
Cse_sc042788.1_g020.1	8.27329	1.44833	0.690249	2.09828	0.0358808	0.0917709
Cse_sc010706.1_g020.1	1523.04	1.44812	0.0612229	23.6533	1.09261e-123	9.92233e-122
Cse_sc011651.1_g090.1	63.6602	1.44762	0.253312	5.71478	1.09848e-08	7.8512e-08
Cse_sc042723.1_g010.1	7.64922	1.4465	0.736143	1.96497	0.0494177	0.120104
Cse_sc000849.1_g010.1	142.423	1.44549	0.175377	8.24221	1.69065e-16	2.00439e-15
Cse_sc009963.1_g010.1	22.8988	1.44428	0.436797	3.30653	0.000944584	0.00364212
Cse_sc008044.1_g040.1	21.5779	1.44366	0.439193	3.28706	0.00101238	0.00388245
Cse_sc023473.1_g010.1	490.346	1.44269	0.113316	12.7316	3.94888e-37	9.36028e-36
Cse_sc020687.1_g010.1	771.835	1.44188	0.0795901	18.1163	2.36891e-73	1.12604e-71
Cse_sc037281.1_g010.1	5876.27	1.4411	0.0450799	31.9678	3.06051e-224	6.28165e-222
Cse_sc025465.1_g010.1	690.489	1.44042	0.0927914	15.5232	2.41661e-54	8.27475e-53
Cse_sc013913.1_g010.1	102.625	1.4385	0.209866	6.85435	7.16372e-12	6.57625e-11
Cse_sc021253.1_g040.1	357.294	1.43841	0.117781	12.2125	2.66426e-34	5.8723e-33
Cse_sc038290.1_g020.1	4814.24	1.43721	0.0471356	30.491	3.43201e-204	5.91572e-202
Cse_sc026681.1_g030.1	30.9992	1.4371	0.3858	3.72498	0.000195331	0.000852066
Cse_sc000355.1_g020.1	49.3367	1.43576	0.295526	4.85832	1.18384e-06	6.94578e-06
Cse_sc003994.1_g030.1	17.7094	1.43474	0.47081	3.0474	0.00230834	0.00822275
Cse_sc001692.1_g090.1	440.8	1.4347	0.100879	14.2221	6.68634e-46	1.92242e-44
Cse_sc003829.1_g020.1	455.251	1.43438	0.100159	14.3211	1.61572e-46	4.72577e-45
Cse_sc085335.1_g010.1	11.361	1.43278	0.5911	2.42391	0.0153542	0.0443359
Cse_sc172309.1_g010.1	10.7307	1.43238	0.618064	2.31752	0.0204754	0.056769
Cse_sc019141.1_g010.1	11.3615	1.43156	0.585613	2.44455	0.0145032	0.0422356
Cse_sc006759.1_g010.1	15.7779	1.43078	0.513808	2.78465	0.00535852	0.0175251
Cse_sc002521.1_g050.1	134.378	1.43014	0.17535	8.15594	3.46466e-16	4.04415e-15
Cse_sc014583.1_g030.1	1439.93	1.42996	0.0670432	21.3289	6.12219e-101	4.24584e-99
Cse_sc024686.1_g040.1	10.7367	1.42987	0.616383	2.31977	0.0203532	0.0564921
Cse_sc010789.1_g010.1	170.325	1.42882	0.169781	8.41565	3.90732e-17	4.78418e-16
Cse_sc022121.1_g030.1	50.4541	1.42876	0.310307	4.60433	4.13795e-06	2.27376e-05
Cse_sc008029.1_g040.1	83.8176	1.42803	0.21796	6.55179	5.68523e-11	4.88201e-10
Cse_sc005570.1_g010.1	20.7881	1.42794	0.437623	3.26294	0.00110263	0.00419864
Cse_sc001837.1_g030.1	1281.21	1.42712	0.0659954	21.6245	1.05675e-103	7.56512e-102
Cse_sc070136.1_g010.1	261.859	1.42579	0.130032	10.9649	5.63561e-28	1.03737e-26
Cse_sc005321.1_g060.1	19.5285	1.42565	0.461045	3.09221	0.00198671	0.00719323
Cse_sc011047.1_g040.1	230.893	1.4251	0.141331	10.0835	6.53749e-24	1.05756e-22
Cse_sc004107.1_g050.1	10.0624	1.42404	0.625445	2.27684	0.022796	0.0622456
Cse_sc007958.1_g040.1	1240.12	1.4235	0.0785194	18.1293	1.87106e-73	8.9178e-72
Cse_sc018431.1_g010.1	10.0621	1.42297	0.655522	2.17074	0.0299507	0.0785849
Cse_sc013372.1_g030.1	387.292	1.42282	0.11329	12.5591	3.54124e-36	8.20236e-35
Cse_sc009510.1_g020.1	42.732	1.42262	0.310068	4.58807	4.47355e-06	2.44756e-05
Cse_sc048089.1_g010.1	51.4775	1.42063	0.277645	5.1167	3.10922e-07	1.94219e-06
Cse_sc021078.1_g010.1	771.388	1.42053	0.0840088	16.9093	3.84533e-64	1.59696e-62
Cse_sc027843.1_g030.1	13.8146	1.41954	0.55697	2.54868	0.0108131	0.0326331
Cse_sc013475.1_g020.1	136.713	1.41921	0.20254	7.00707	2.43365e-12	2.30008e-11
Cse_sc001240.1_g080.1	196.403	1.41914	0.145331	9.76488	1.59296e-22	2.4328e-21
Cse_sc005071.1_g020.1	1056.94	1.41876	0.0721226	19.6715	3.78207e-86	2.20154e-84
Cse_sc002685.1_g090.1	144.202	1.41869	0.172648	8.21725	2.08222e-16	2.4547e-15
Cse_sc008599.1_g040.1	1447.25	1.41823	0.0686079	20.6715	6.26032e-95	4.07874e-93
Cse_sc005449.1_g020.1	362.8	1.41653	0.117073	12.0995	1.06224e-33	2.29847e-32
Cse_sc043381.1_g010.1	5204.06	1.4165	0.0453755	31.2173	6.2011e-214	1.17122e-211
Cse_sc000117.1_g120.1	8.77442	1.41561	0.694477	2.03839	0.041511	0.103816
Cse_sc045632.1_g010.1	16.8761	1.41415	0.500937	2.82301	0.0047575	0.0157349
Cse_sc011158.1_g010.1	16.8768	1.41369	0.487563	2.89951	0.00373749	0.0126875
Cse_sc054398.1_g020.1	8.7595	1.41351	0.676154	2.09051	0.0365719	0.0932228
Cse_sc034517.1_g010.1	172.101	1.41323	0.17319	8.16	3.35034e-16	3.91715e-15
Cse_sc012358.1_g030.1	60.5857	1.41204	0.284597	4.96153	6.99395e-07	4.19992e-06
Cse_sc023303.1_g030.1	12.4961	1.41195	0.562352	2.51079	0.0120461	0.0358926
Cse_sc008379.1_g080.1	147.516	1.41161	0.16815	8.39494	4.66134e-17	5.69367e-16
Cse_sc003604.1_g030.1	20.0091	1.41125	0.447255	3.15536	0.001603	0.00590781
Cse_sc005885.1_g010.1	12.4899	1.4111	0.575587	2.45158	0.0142229	0.0415245
Cse_sc038281.1_g010.1	134.432	1.41092	0.192178	7.34169	2.10906e-13	2.11788e-12
Cse_sc001963.1_g080.1	16.2444	1.41078	0.49403	2.85566	0.00429472	0.0143567
Cse_sc046981.1_g010.1	143.623	1.4098	0.168844	8.34975	6.84101e-17	8.27916e-16
Cse_sc010815.1_g010.1	82.3715	1.40888	0.220717	6.38321	1.73412e-10	1.43432e-09
Cse_sc054209.1_g010.1	11.8484	1.40835	0.60674	2.32117	0.0202774	0.0563213
Cse_sc018795.1_g030.1	227.046	1.4081	0.136158	10.3417	4.5642e-25	7.63021e-24
Cse_sc012676.1_g020.1	15.6013	1.408	0.530986	2.65166	0.0080097	0.0250404
Cse_sc012591.1_g020.1	74.2657	1.40778	0.270119	5.21168	1.87134e-07	1.19574e-06
Cse_sc035114.1_g020.1	18.7309	1.40746	0.4928	2.85604	0.00428959	0.0143476
Cse_sc002078.1_g070.1	755.851	1.40712	0.0799061	17.6097	2.07702e-69	9.27683e-68
Cse_sc009413.1_g020.1	107.171	1.40628	0.196053	7.17293	7.3409e-13	7.14531e-12
Cse_sc010456.1_g010.1	320.315	1.40595	0.116663	12.0514	1.90672e-33	4.0983e-32
Cse_sc011870.1_g030.1	30.5023	1.40515	0.366318	3.83587	0.000125122	0.000562952
Cse_sc000762.1_g050.1	55.3855	1.4046	0.279674	5.02229	5.10578e-07	3.11881e-06
Cse_sc000877.1_g120.1	633.129	1.40367	0.0870801	16.1193	1.8676e-58	7.02486e-57
Cse_sc040236.1_g010.1	381.517	1.4031	0.109933	12.7632	2.63088e-37	6.29497e-36
Cse_sc008979.1_g040.1	470.442	1.4027	0.0997083	14.0681	5.96594e-45	1.67197e-43
Cse_sc006746.1_g030.1	143.702	1.40167	0.195626	7.16507	7.77469e-13	7.55718e-12
Cse_sc021479.1_g010.1	10.5562	1.40164	0.63502	2.20724	0.0272974	0.0726486
Cse_sc003627.1_g030.1	14.2931	1.40095	0.561541	2.49484	0.0126014	0.0373655
Cse_sc023325.1_g020.1	17.4024	1.39927	0.478866	2.92205	0.00347731	0.0118941
Cse_sc009224.1_g010.1	10.5613	1.39926	0.64814	2.15889	0.0308588	0.080628
Cse_sc039729.1_g010.1	27.907	1.39833	0.397234	3.52017	0.000431278	0.00176998
Cse_sc029288.1_g020.1	10.5446	1.39771	0.663671	2.10603	0.0352017	0.0902876
Cse_sc014504.1_g020.1	10.551	1.39742	0.612549	2.28132	0.0225297	0.061632
Cse_sc049911.1_g010.1	9.92691	1.3957	0.635291	2.19695	0.0280242	0.0742544
Cse_sc008910.1_g010.1	1299.48	1.39462	0.0672812	20.7283	1.92607e-95	1.26416e-93
Cse_sc000197.1_g020.1	377.239	1.39347	0.110445	12.6169	1.70469e-36	3.98224e-35
Cse_sc001603.1_g020.1	2682.27	1.3932	0.0542054	25.7022	1.10501e-145	1.211e-143
Cse_sc001287.1_g040.1	16.7399	1.3928	0.506036	2.75238	0.0059164	0.0191591
Cse_sc009715.1_g040.1	644.319	1.39227	0.0879541	15.8295	1.94854e-56	7.0029e-55
Cse_sc031014.1_g010.1	119.351	1.39101	0.186275	7.46753	8.17138e-14	8.41988e-13
Cse_sc003218.1_g030.1	122.989	1.39078	0.202864	6.85572	7.09534e-12	6.51685e-11
Cse_sc024952.1_g030.1	21.6149	1.39037	0.464263	2.99478	0.00274641	0.00962774
Cse_sc023496.1_g020.1	22.2943	1.39021	0.451042	3.08221	0.00205469	0.00741517
Cse_sc016743.1_g040.1	18.5397	1.38869	0.459902	3.01953	0.00253164	0.00894551
Cse_sc009942.1_g010.1	266.852	1.3881	0.126765	10.9502	6.63293e-28	1.22032e-26
Cse_sc025892.1_g010.1	102.484	1.38787	0.203585	6.81719	9.28408e-12	8.45497e-11
Cse_sc000224.1_g060.1	12.3669	1.38751	0.573496	2.41939	0.0155464	0.0448178
Cse_sc005661.1_g020.1	12.3395	1.38623	0.569988	2.43203	0.0150145	0.0434752
Cse_sc009889.1_g020.1	194.975	1.38606	0.145801	9.50648	1.9722e-21	2.86534e-20
Cse_sc001536.1_g060.1	4799.44	1.386	0.0435821	31.8019	6.08411e-222	1.23448e-219
Cse_sc061108.1_g020.1	17.8691	1.38538	0.488875	2.83382	0.00459959	0.015268
Cse_sc007030.1_g030.1	11857.7	1.38523	0.0489202	28.3162	2.18139e-176	3.14865e-174
Cse_sc001419.1_g090.1	29783	1.38451	0.0447532	30.9366	3.85262e-210	7.12495e-208
Cse_sc000018.1_g040.1	15.4058	1.38416	0.521871	2.65229	0.00799473	0.0250024
Cse_sc029362.1_g020.1	94.2808	1.38393	0.210349	6.57924	4.72871e-11	4.08732e-10
Cse_sc021621.1_g010.1	640.199	1.38352	0.0862103	16.0483	5.87932e-58	2.19289e-56
Cse_sc001053.1_g010.1	38.1981	1.38321	0.324606	4.2612	2.03336e-05	0.000102368
Cse_sc054401.1_g010.1	24.0193	1.38215	0.425446	3.24871	0.00115928	0.00439782
Cse_sc018680.1_g010.1	1018.82	1.38154	0.0716237	19.2888	6.67137e-83	3.65003e-81
Cse_sc040106.1_g010.1	128.626	1.38148	0.179651	7.68976	1.47408e-14	1.59287e-13
Cse_sc008533.1_g030.1	11.6772	1.38051	0.596812	2.31314	0.0207152	0.0573533
Cse_sc011066.1_g010.1	17.205	1.38019	0.488998	2.82248	0.00476535	0.0157593
Cse_sc008426.1_g010.1	3007.36	1.37962	0.0511385	26.9781	2.66797e-160	3.33572e-158
Cse_sc003449.1_g020.1	2693.11	1.3795	0.0552275	24.9784	1.04966e-137	1.07102e-135
Cse_sc016580.1_g020.1	1275.86	1.3777	0.0701737	19.6327	8.13133e-86	4.69475e-84
Cse_sc000885.1_g080.1	102.576	1.37663	0.197179	6.98161	2.91822e-12	2.74709e-11
Cse_sc031934.1_g010.1	16.6035	1.37658	0.498429	2.76185	0.00574752	0.0186701
Cse_sc000803.1_g090.1	187.805	1.37626	0.154562	8.90423	5.37561e-19	7.10372e-18
Cse_sc016422.1_g010.1	122.172	1.37604	0.18185	7.56693	3.82151e-14	4.00515e-13
Cse_sc012708.1_g020.1	201.303	1.37536	0.151688	9.06706	1.22275e-19	1.65715e-18
Cse_sc025206.1_g020.1	16.5675	1.37459	0.507119	2.71058	0.00671659	0.0214183
Cse_sc008857.1_g030.1	2643.45	1.37439	0.0542399	25.339	1.18768e-141	1.26643e-139
Cse_sc005845.1_g010.1	13.4695	1.37428	0.569505	2.41312	0.0158168	0.045505
Cse_sc002608.1_g040.1	948.204	1.37422	0.0789843	17.3987	8.43967e-68	3.69514e-66
Cse_sc000758.1_g040.1	48.3844	1.37332	0.302587	4.53858	5.66332e-06	3.06264e-05
Cse_sc000876.1_g050.1	263.02	1.37323	0.128797	10.6619	1.53349e-26	2.69161e-25
Cse_sc015212.1_g010.1	64.998	1.37278	0.257868	5.3236	1.01736e-07	6.67734e-07
Cse_sc009111.1_g030.1	281.949	1.37178	0.129779	10.5701	4.09888e-26	7.0962e-25
Cse_sc017881.1_g010.1	75.9128	1.371	0.239124	5.73343	9.84216e-09	7.07011e-08
Cse_sc012110.1_g010.1	14255.2	1.37029	0.0375511	36.4915	1.51479e-291	4.20213e-289
Cse_sc010164.1_g020.1	10.3825	1.36979	0.69683	1.96574	0.0493288	0.119928
Cse_sc064981.1_g010.1	105.828	1.36918	0.197331	6.93848	3.96347e-12	3.7016e-11
Cse_sc000452.1_g060.1	277.77	1.36895	0.262855	5.208	1.90885e-07	1.2184e-06
Cse_sc008859.1_g070.1	1408.35	1.36825	0.062102	22.0322	1.41434e-107	1.06852e-105
Cse_sc002079.1_g030.1	15.2894	1.36662	0.509251	2.6836	0.00728352	0.0230036
Cse_sc026857.1_g020.1	10.4042	1.36626	0.664258	2.05682	0.0397036	0.0999926
Cse_sc003807.1_g010.1	12.8186	1.36594	0.563844	2.42254	0.0154123	0.0444739
Cse_sc005497.1_g050.1	14.6319	1.36277	0.517772	2.63199	0.00848874	0.0263847
Cse_sc042854.1_g010.1	12.2035	1.36237	0.596711	2.28313	0.0224228	0.0614012
Cse_sc354180.1_g010.1	9.73664	1.36168	0.648783	2.09882	0.0358326	0.0916675
Cse_sc009019.1_g050.1	31.7019	1.36137	0.359004	3.79209	0.000149383	0.000665114
Cse_sc042291.1_g010.1	123.672	1.36024	0.184606	7.36832	1.72791e-13	1.74204e-12
Cse_sc015606.1_g010.1	149.268	1.35997	0.169357	8.03022	9.72989e-16	1.10911e-14
Cse_sc018802.1_g010.1	1107.08	1.35956	0.0682626	19.9166	2.92294e-88	1.77415e-86
Cse_sc006759.1_g030.1	71.8148	1.35896	0.236833	5.73806	9.57676e-09	6.88643e-08
Cse_sc030117.1_g010.1	251.334	1.35873	0.131066	10.3668	3.5116e-25	5.90109e-24
Cse_sc026530.1_g040.1	63.9136	1.3587	0.274305	4.95326	7.29813e-07	4.37372e-06
Cse_sc014259.1_g010.1	237.409	1.3584	0.135675	10.0122	1.34735e-23	2.1502e-22
Cse_sc046956.1_g020.1	721.868	1.35813	0.0959898	14.1486	1.90413e-45	5.40463e-44
Cse_sc002586.1_g010.1	12.1476	1.35796	0.602081	2.25544	0.0241056	0.0652694
Cse_sc033238.1_g010.1	405.099	1.35779	0.108338	12.5329	4.93524e-36	1.13645e-34
Cse_sc019438.1_g030.1	9.73337	1.35747	0.648313	2.09386	0.0362727	0.0926065
Cse_sc000401.1_g060.1	662.411	1.35714	0.0840991	16.1374	1.39351e-58	5.2695e-57
Cse_sc012664.1_g030.1	16.3895	1.35657	0.512023	2.64943	0.00806267	0.025186
Cse_sc002696.1_g030.1	16.4067	1.35626	0.495521	2.73703	0.00619964	0.0199616
Cse_sc039648.1_g010.1	11.5387	1.35581	0.5939	2.28289	0.0224369	0.0614185
Cse_sc000650.1_g060.1	312.912	1.35545	0.117741	11.5121	1.1467e-30	2.28876e-29
Cse_sc028426.1_g020.1	23.7146	1.35531	0.42309	3.20335	0.00135837	0.00508303
Cse_sc009803.1_g040.1	979.23	1.35474	0.0786696	17.2206	1.86109e-66	8.01985e-65
Cse_sc003484.1_g010.1	11.5435	1.35439	0.599126	2.2606	0.0237838	0.0645655
Cse_sc001846.1_g060.1	486.904	1.35412	0.096913	13.9725	2.29496e-44	6.37631e-43
Cse_sc020616.1_g030.1	628.247	1.35354	0.0866717	15.6168	5.59386e-55	1.94161e-53
Cse_sc007153.1_g020.1	677.382	1.35346	0.0858451	15.7663	5.30999e-56	1.87796e-54
Cse_sc001615.1_g030.1	29.7138	1.35318	0.373826	3.61981	0.000294822	0.00124507
Cse_sc002755.1_g040.1	154.696	1.3527	0.164179	8.23916	1.7343e-16	2.05477e-15
Cse_sc005636.1_g060.1	33.9721	1.35254	0.347038	3.89737	9.72422e-05	0.000444214
Cse_sc030965.1_g010.1	11.5424	1.3525	0.592117	2.28418	0.022361	0.0612556
Cse_sc044050.1_g010.1	9.11149	1.3525	0.658519	2.05384	0.0399908	0.100623
Cse_sc002419.1_g020.1	201.857	1.35164	0.157046	8.60662	7.52467e-18	9.48814e-17
Cse_sc009283.1_g020.1	265.519	1.35161	0.134093	10.0796	6.7983e-24	1.09824e-22
Cse_sc001913.1_g030.1	9.0995	1.35153	0.651407	2.07479	0.0380063	0.0964292
Cse_sc024196.1_g030.1	195.283	1.35139	0.149339	9.04914	1.44103e-19	1.94481e-18
Cse_sc033613.1_g010.1	120.652	1.3503	0.187113	7.21652	5.33349e-13	5.22864e-12
Cse_sc072968.1_g010.1	15.1364	1.34957	0.56629	2.38318	0.0171639	0.0487878
Cse_sc012092.1_g050.1	1744.82	1.34949	0.0565159	23.878	5.18671e-126	4.80861e-124
Cse_sc082618.1_g010.1	104.155	1.34849	0.200157	6.73714	1.61539e-11	1.44481e-10
Cse_sc000910.1_g010.1	469.103	1.34762	0.0985319	13.677	1.39253e-42	3.73458e-41
Cse_sc017547.1_g020.1	26.6337	1.34753	0.388805	3.46583	0.000528589	0.00213286
Cse_sc010090.1_g010.1	94.9545	1.34752	0.245137	5.49701	3.86277e-08	2.62808e-07
Cse_sc278495.1_g010.1	30.2655	1.34578	0.370165	3.63562	0.00027731	0.00117671
Cse_sc041592.1_g010.1	116.143	1.34564	0.188216	7.14943	8.71418e-13	8.44957e-12
Cse_sc066004.1_g010.1	91.8855	1.34519	0.2122	6.33926	2.30876e-10	1.89504e-09
Cse_sc008710.1_g020.1	29.6116	1.34413	0.368094	3.6516	0.000260615	0.00111065
Cse_sc008704.1_g040.1	89.3891	1.34408	0.217197	6.18827	6.08299e-10	4.83968e-09
Cse_sc048325.1_g010.1	2519.61	1.3434	0.0611531	21.9679	5.84144e-107	4.35751e-105
Cse_sc030752.1_g020.1	317.066	1.34299	0.115217	11.6562	2.13401e-31	4.33741e-30
Cse_sc026976.1_g030.1	144.307	1.34299	0.167251	8.02978	9.76442e-16	1.11269e-14
Cse_sc009939.1_g020.1	539.7	1.34246	0.0926472	14.49	1.40111e-47	4.19483e-46
Cse_sc013949.1_g040.1	192.506	1.34178	0.148013	9.06531	1.24255e-19	1.6827e-18
Cse_sc012398.1_g060.1	30.7612	1.34128	0.38771	3.4595	0.000541176	0.00218018
Cse_sc020728.1_g030.1	140.587	1.34086	0.174929	7.66515	1.78623e-14	1.91791e-13
Cse_sc005780.1_g030.1	41.6474	1.34032	0.325174	4.12185	3.75845e-05	0.000182515
Cse_sc024248.1_g030.1	18.6912	1.34014	0.465377	2.87969	0.00398064	0.013409
Cse_sc024677.1_g010.1	37.9828	1.34007	0.336743	3.97952	6.90558e-05	0.000322212
Cse_sc009558.1_g010.1	12.6502	1.3399	0.56887	2.35537	0.0185041	0.0520507
Cse_sc012341.1_g020.1	112.124	1.33973	0.189559	7.06759	1.5765e-12	1.50804e-11
Cse_sc011289.1_g030.1	30.734	1.33923	0.359986	3.72023	0.000199042	0.000866869
Cse_sc055836.1_g010.1	52.3916	1.33888	0.317763	4.21346	2.51491e-05	0.000124964
Cse_sc000434.1_g110.1	281.506	1.33865	0.125034	10.7063	9.5073e-27	1.67869e-25
Cse_sc003878.1_g040.1	22.9001	1.33828	0.423559	3.15961	0.00157978	0.00582987
Cse_sc018475.1_g030.1	18.0781	1.33802	0.473195	2.82762	0.00468948	0.0155316
Cse_sc003371.1_g040.1	40.363	1.33744	0.317048	4.21841	2.46033e-05	0.000122449
Cse_sc053185.1_g010.1	34.9195	1.33711	0.368129	3.63217	0.000281052	0.00119088
Cse_sc010895.1_g020.1	16.2465	1.33693	0.490553	2.72536	0.00642318	0.0205973
Cse_sc004295.1_g020.1	44.5028	1.33596	0.316311	4.22356	2.40476e-05	0.000119893
Cse_sc007805.1_g010.1	10.2355	1.3357	0.640112	2.08666	0.0369186	0.0940127
Cse_sc005984.1_g030.1	9.63259	1.33565	0.67938	1.96598	0.0493009	0.119886
Cse_sc002647.1_g020.1	529.364	1.33558	0.0947627	14.094	4.13535e-45	1.16169e-43
Cse_sc010908.1_g030.1	24.0813	1.33493	0.419429	3.18273	0.00145893	0.0054239
Cse_sc017823.1_g010.1	107.047	1.3348	0.200534	6.65623	2.80943e-11	2.46924e-10
Cse_sc002419.1_g010.1	207.393	1.33447	0.147562	9.04342	1.51842e-19	2.04692e-18
Cse_sc022091.1_g020.1	205.038	1.33415	0.143532	9.29516	1.46982e-20	2.06123e-19
Cse_sc002137.1_g020.1	934.369	1.33313	0.0777785	17.14	7.45998e-66	3.17232e-64
Cse_sc001322.1_g030.1	397.74	1.33264	0.110182	12.0949	1.12375e-33	2.4301e-32
Cse_sc001792.1_g090.1	15.6246	1.33263	0.510173	2.61212	0.00899838	0.0277763
Cse_sc010136.1_g020.1	896.194	1.33238	0.0781188	17.0558	3.164e-65	1.33588e-63
Cse_sc005305.1_g080.1	4256.46	1.33209	0.0603478	22.0736	5.67177e-108	4.2941e-106
Cse_sc029294.1_g010.1	18640.6	1.33111	0.0377771	35.2358	5.65593e-272	1.44483e-269
Cse_sc017730.1_g040.1	31.1881	1.33099	0.385959	3.44853	0.000563643	0.00226426
Cse_sc002460.1_g010.1	9.61559	1.33061	0.653883	2.03493	0.0418577	0.104484
Cse_sc004096.1_g070.1	9.60036	1.33054	0.640201	2.07831	0.0376805	0.095719
Cse_sc020386.1_g030.1	75.5723	1.33039	0.245677	5.41521	6.12184e-08	4.09291e-07
Cse_sc001219.1_g030.1	46.8467	1.32998	0.307327	4.32758	1.50758e-05	7.71674e-05
Cse_sc013569.1_g030.1	538.127	1.32998	0.092125	14.4367	3.04071e-47	9.0351e-46
Cse_sc038239.1_g030.1	606.885	1.32964	0.0952583	13.9583	2.80198e-44	7.77288e-43
Cse_sc006886.1_g010.1	417.473	1.32946	0.105626	12.5864	2.50738e-36	5.83434e-35
Cse_sc014497.1_g010.1	351.455	1.32916	0.114126	11.6464	2.39306e-31	4.85558e-30
Cse_sc044013.1_g020.1	11.3875	1.32868	0.596045	2.22915	0.0258038	0.0692495
Cse_sc008718.1_g050.1	19.1666	1.32833	0.456155	2.91201	0.00359115	0.0122433
Cse_sc007137.1_g020.1	9.60166	1.32792	0.668846	1.98538	0.0471018	0.115344
Cse_sc001803.1_g010.1	9.59479	1.32744	0.634831	2.09102	0.0365266	0.0931341
Cse_sc002822.1_g030.1	49.0646	1.32538	0.314117	4.21936	2.44992e-05	0.000121991
Cse_sc047448.1_g010.1	11.3566	1.32478	0.622378	2.12858	0.033289	0.0861785
Cse_sc015276.1_g050.1	521.831	1.32445	0.0925421	14.3118	1.84589e-46	5.37686e-45
Cse_sc006477.1_g020.1	28.0863	1.32424	0.394074	3.36037	0.000778368	0.00304722
Cse_sc005338.1_g020.1	652.58	1.32422	0.088535	14.9571	1.40094e-50	4.41388e-49
Cse_sc002755.1_g080.1	23.9054	1.3236	0.420648	3.14658	0.0016519	0.00607077
Cse_sc010756.1_g040.1	2895.97	1.32328	0.051703	25.5938	1.78739e-144	1.94683e-142
Cse_sc010845.1_g020.1	779.458	1.323	0.0874611	15.1267	1.07928e-51	3.49663e-50
Cse_sc053534.1_g020.1	75.3728	1.3225	0.239054	5.53224	3.16171e-08	2.17191e-07
Cse_sc012665.1_g050.1	14.9315	1.3214	0.518673	2.54766	0.0108448	0.032714
Cse_sc008634.1_g010.1	279.083	1.3212	0.126581	10.4376	1.6697e-25	2.82188e-24
Cse_sc059267.1_g010.1	27.4629	1.32107	0.379409	3.48192	0.000497832	0.00202092
Cse_sc002690.1_g010.1	50.7327	1.31936	0.277037	4.76239	1.91309e-06	1.09512e-05
Cse_sc003118.1_g010.1	90.7217	1.31912	0.216088	6.10457	1.0308e-09	8.03726e-09
Cse_sc019373.1_g010.1	176.535	1.31891	0.161379	8.1727	3.01557e-16	3.53623e-15
Cse_sc010683.1_g020.1	12.5285	1.31861	0.557641	2.36462	0.0180484	0.0509834
Cse_sc032802.1_g030.1	98.4306	1.31767	0.202998	6.49104	8.52449e-11	7.2206e-10
Cse_sc000226.1_g020.1	48.8802	1.317	0.303551	4.33865	1.43358e-05	7.35072e-05
Cse_sc011216.1_g030.1	1338.49	1.31678	0.0697427	18.8806	1.6479e-79	8.54213e-78
Cse_sc000035.1_g120.1	10.7292	1.3161	0.598557	2.19879	0.0278929	0.0739893
Cse_sc003349.1_g030.1	12.4959	1.31601	0.572442	2.29895	0.021508	0.0592385
Cse_sc002727.1_g080.1	10.7179	1.31503	0.617545	2.12945	0.0332167	0.0860102
Cse_sc001296.1_g020.1	195.343	1.31464	0.148796	8.83517	9.99472e-19	1.31005e-17
Cse_sc026073.1_g020.1	10.7037	1.31458	0.618464	2.12556	0.0335402	0.0867277
Cse_sc013140.1_g050.1	1598.05	1.31403	0.0671293	19.5746	2.54811e-85	1.45933e-83
Cse_sc017229.1_g010.1	12.5128	1.31398	0.573507	2.29114	0.0219553	0.060293
Cse_sc014648.1_g020.1	22.6082	1.31305	0.438744	2.99275	0.00276475	0.00968631
Cse_sc014081.1_g050.1	54.1362	1.31241	0.278921	4.70529	2.53501e-06	1.43219e-05
Cse_sc013865.1_g040.1	262.216	1.31166	0.128727	10.1895	2.20875e-24	3.62089e-23
Cse_sc000037.1_g120.1	1489.7	1.3116	0.0660706	19.8515	1.06996e-87	6.43932e-86
Cse_sc056006.1_g010.1	137.879	1.31039	0.172335	7.60373	2.87711e-14	3.04866e-13
Cse_sc094610.1_g010.1	10.1008	1.31026	0.636337	2.05907	0.0394875	0.0994977
Cse_sc000799.1_g110.1	307.744	1.30983	0.117226	11.1735	5.49701e-29	1.04771e-27
Cse_sc019201.1_g010.1	29.0954	1.30946	0.364441	3.59307	0.000326805	0.00137003
Cse_sc001305.1_g010.1	1379.32	1.30745	0.0665773	19.638	7.31904e-86	4.24648e-84
Cse_sc008392.1_g040.1	374.339	1.30722	0.107224	12.1915	3.45123e-34	7.57861e-33
Cse_sc006628.1_g040.1	32.6585	1.30712	0.416684	3.13696	0.00170712	0.00625944
Cse_sc027601.1_g030.1	67.6217	1.30682	0.246369	5.3043	1.13108e-07	7.39773e-07
Cse_sc080968.1_g010.1	110.248	1.30622	0.201602	6.47922	9.21982e-11	7.78914e-10
Cse_sc000651.1_g110.1	365.889	1.30593	0.109819	11.8917	1.30672e-32	2.74877e-31
Cse_sc125592.1_g010.1	10.0808	1.30381	0.632947	2.05991	0.0394074	0.0993382
Cse_sc023125.1_g050.1	115.988	1.30287	0.200255	6.50607	7.7144e-11	6.55475e-10
Cse_sc035916.1_g010.1	13.0113	1.30187	0.556249	2.34045	0.0192604	0.0538504
Cse_sc044077.1_g020.1	145.54	1.30183	0.175944	7.39914	1.37074e-13	1.39063e-12
Cse_sc003082.1_g060.1	592.728	1.30162	0.090553	14.3741	7.525e-47	2.21741e-45
Cse_sc013300.1_g050.1	34.3068	1.30117	0.338266	3.84658	0.000119778	0.000540277
Cse_sc001124.1_g030.1	128.929	1.30093	0.177013	7.34935	1.99166e-13	2.00283e-12
Cse_sc001906.1_g050.1	11.2404	1.30079	0.599809	2.16867	0.0301077	0.0789437
Cse_sc004708.1_g030.1	82.2239	1.30061	0.235983	5.51145	3.55896e-08	2.4349e-07
Cse_sc002071.1_g030.1	11.2346	1.30058	0.598435	2.1733	0.029758	0.0781833
Cse_sc021717.1_g010.1	47.3186	1.30051	0.290845	4.47149	7.76775e-06	4.12591e-05
Cse_sc007655.1_g030.1	1367.91	1.30038	0.0700577	18.5615	6.58303e-77	3.2969e-75
Cse_sc037557.1_g010.1	5180.15	1.29934	0.0423882	30.6533	2.38506e-206	4.21337e-204
Cse_sc022754.1_g010.1	1365.79	1.29929	0.0651366	19.9472	1.58383e-88	9.64641e-87
Cse_sc017245.1_g020.1	2130.87	1.29924	0.0682096	19.0478	6.85482e-81	3.62744e-79
Cse_sc009637.1_g020.1	11.2197	1.29863	0.58626	2.21511	0.0267522	0.0714062
Cse_sc000103.1_g080.1	95.107	1.29852	0.208481	6.22851	4.709e-10	3.78211e-09
Cse_sc020079.1_g020.1	33.6761	1.29848	0.338045	3.84114	0.000122463	0.000551692
Cse_sc024833.1_g050.1	90.2937	1.29665	0.224233	5.78261	7.35503e-09	5.36048e-08
Cse_sc035384.1_g010.1	819.571	1.29563	0.0828657	15.6353	4.18726e-55	1.45623e-53
Cse_sc011119.1_g010.1	14.1564	1.29508	0.521065	2.48544	0.012939	0.0382228
Cse_sc001287.1_g090.1	117.306	1.29374	0.191844	6.74372	1.54381e-11	1.38465e-10
Cse_sc008531.1_g030.1	23.596	1.29355	0.416902	3.10276	0.00191725	0.00696378
Cse_sc000867.1_g100.1	14.1266	1.29328	0.560457	2.30755	0.0210242	0.0580911
Cse_sc002101.1_g090.1	338.56	1.2923	0.113552	11.3806	5.22124e-30	1.0181e-28
Cse_sc015330.1_g020.1	1294.91	1.29194	0.0648916	19.9092	3.38662e-88	2.05208e-86
Cse_sc015763.1_g040.1	37.6638	1.2914	0.368329	3.5061	0.000454717	0.00185758
Cse_sc000523.1_g020.1	15.2921	1.28966	0.501684	2.57067	0.0101503	0.0308788
Cse_sc004838.1_g050.1	336.402	1.28939	0.111644	11.5491	7.45836e-31	1.49961e-29
Cse_sc013859.1_g010.1	25.8574	1.28866	0.392599	3.28239	0.00102933	0.00394319
Cse_sc021865.1_g050.1	316.903	1.28825	0.121247	10.625	2.27993e-26	3.98994e-25
Cse_sc008804.1_g030.1	324.859	1.28764	0.115498	11.1486	7.27597e-29	1.38084e-27
Cse_sc030386.1_g010.1	31.7241	1.28711	0.348847	3.68962	0.000224585	0.000969316
Cse_sc009734.1_g010.1	570.838	1.28687	0.0997725	12.8981	4.61464e-38	1.11847e-36
Cse_sc001786.1_g020.1	42.2746	1.28636	0.306129	4.20201	2.64552e-05	0.000131032
Cse_sc006699.1_g050.1	52.8231	1.28625	0.27529	4.67233	2.97796e-06	1.66864e-05
Cse_sc025139.1_g020.1	188.399	1.28576	0.157621	8.15729	3.42626e-16	4.00064e-15
Cse_sc031268.1_g010.1	10.5559	1.28568	0.632146	2.03384	0.0419677	0.104714
Cse_sc000906.1_g030.1	29.9172	1.28562	0.374559	3.43236	0.000598352	0.00239287
Cse_sc001582.1_g080.1	61.5907	1.28541	0.268556	4.78635	1.69841e-06	9.79013e-06
Cse_sc000220.1_g030.1	58.6961	1.28535	0.262665	4.89349	9.9063e-07	5.8606e-06
Cse_sc010539.1_g030.1	35.8145	1.28493	0.342145	3.75551	0.000172992	0.000762014
Cse_sc007397.1_g070.1	658.382	1.2847	0.082773	15.5207	2.51242e-54	8.59451e-53
Cse_sc072068.1_g010.1	1089.37	1.28426	0.0699743	18.3533	3.10494e-75	1.50615e-73
Cse_sc019028.1_g010.1	1943.38	1.28334	0.0594544	21.5853	2.46638e-103	1.75856e-101
Cse_sc050991.1_g010.1	28.1582	1.28297	0.386904	3.31599	0.000913194	0.00353029
Cse_sc020552.1_g010.1	134.151	1.28074	0.178647	7.1691	7.54925e-13	7.34609e-12
Cse_sc003410.1_g010.1	893.418	1.28053	0.0819927	15.6176	5.5229e-55	1.91886e-53
Cse_sc012641.1_g010.1	28.135	1.28051	0.428094	2.9912	0.00277886	0.0097319
Cse_sc014314.1_g020.1	74.3423	1.28017	0.230271	5.55938	2.70729e-08	1.86915e-07
Cse_sc015468.1_g030.1	79.0368	1.27965	0.226325	5.65403	1.56726e-08	1.10456e-07
Cse_sc024260.1_g020.1	57.3276	1.27936	0.277636	4.60806	4.06438e-06	2.23541e-05
Cse_sc005636.1_g030.1	11.7047	1.27914	0.60108	2.12808	0.0333308	0.086268
Cse_sc021756.1_g010.1	11.6788	1.27819	0.596962	2.14115	0.0322619	0.0838375
Cse_sc016093.1_g040.1	11.7145	1.27769	0.611487	2.08947	0.0366651	0.0934404
Cse_sc020921.1_g020.1	12.8596	1.27728	0.548966	2.3267	0.019981	0.0556372
Cse_sc021119.1_g020.1	134.346	1.27611	0.186495	6.84259	7.77719e-12	7.11734e-11
Cse_sc000506.1_g050.1	12.8374	1.27604	0.568848	2.24321	0.0248834	0.0670735
Cse_sc005570.1_g020.1	15.7851	1.27598	0.511428	2.49494	0.0125979	0.0373612
Cse_sc014822.1_g060.1	9.93536	1.27506	0.639556	1.99367	0.0461878	0.113425
Cse_sc028911.1_g010.1	12.848	1.27476	0.549684	2.31908	0.0203904	0.0565688
Cse_sc058357.1_g010.1	413.309	1.27466	0.103906	12.2675	1.354e-34	3.01808e-33
Cse_sc022361.1_g020.1	102.748	1.27432	0.207252	6.14864	7.81518e-10	6.14485e-09
Cse_sc006625.1_g030.1	1007.97	1.27431	0.073782	17.2713	7.74214e-67	3.36484e-65
Cse_sc045848.1_g010.1	12.8317	1.27419	0.553871	2.30052	0.0214189	0.0590392
Cse_sc034386.1_g010.1	12.8433	1.27372	0.556473	2.28891	0.0220844	0.060596
Cse_sc025381.1_g030.1	37.9386	1.27344	0.328274	3.87921	0.000104798	0.000476461
Cse_sc037411.1_g010.1	98.008	1.27323	0.223024	5.70895	1.13673e-08	8.10828e-08
Cse_sc002592.1_g020.1	377.951	1.27255	0.107846	11.7996	3.91957e-32	8.13896e-31
Cse_sc011771.1_g020.1	3835.13	1.27249	0.0461427	27.5773	2.08539e-167	2.83709e-165
Cse_sc013697.1_g030.1	1422.51	1.27246	0.0639595	19.8949	4.50926e-88	2.72768e-86
Cse_sc026627.1_g030.1	125.361	1.27229	0.189653	6.70849	1.96654e-11	1.74439e-10
Cse_sc023422.1_g020.1	9.92619	1.27218	0.632464	2.01146	0.0442769	0.109446
Cse_sc044167.1_g020.1	266.072	1.27214	0.14042	9.05953	1.31008e-19	1.77213e-18
Cse_sc006735.1_g020.1	99.1039	1.27214	0.228326	5.57159	2.52418e-08	1.74715e-07
Cse_sc000698.1_g070.1	37.885	1.27203	0.322686	3.94202	8.07997e-05	0.000373281
Cse_sc016908.1_g020.1	1761.98	1.27203	0.0585797	21.7145	1.49595e-104	1.08184e-102
Cse_sc048962.1_g010.1	1710.61	1.27136	0.0607042	20.9435	2.1526e-97	1.43405e-95
Cse_sc005883.1_g010.1	22.1445	1.27068	0.421142	3.01724	0.00255091	0.00900553
Cse_sc027031.1_g020.1	27.9678	1.27064	0.371807	3.41749	0.000632022	0.00251478
Cse_sc002000.1_g120.1	14.0072	1.27046	0.545007	2.33109	0.0197485	0.0550589
Cse_sc004284.1_g060.1	22.1289	1.26947	0.420787	3.0169	0.00255378	0.00901476
Cse_sc001901.1_g060.1	60.5357	1.26924	0.267675	4.74173	2.11896e-06	1.20829e-05
Cse_sc044935.1_g020.1	75.0738	1.26884	0.23963	5.29501	1.19007e-07	7.76214e-07
Cse_sc007276.1_g090.1	75.6851	1.26874	0.238251	5.32521	1.00835e-07	6.62064e-07
Cse_sc015732.1_g030.1	871.52	1.2676	0.0756072	16.7656	4.35671e-63	1.78635e-61
Cse_sc002887.1_g040.1	11.0397	1.2673	0.605862	2.09174	0.0364621	0.093024
Cse_sc006179.1_g020.1	1206.58	1.26635	0.218093	5.80648	6.38007e-09	4.67776e-08
Cse_sc040201.1_g010.1	36.6212	1.2661	0.338606	3.73915	0.000184646	0.000809234
Cse_sc012163.1_g040.1	28.4966	1.26597	0.386038	3.27939	0.00104033	0.00398103
Cse_sc001560.1_g040.1	227.802	1.26479	0.135141	9.35905	8.04569e-21	1.14092e-19
Cse_sc010539.1_g020.1	48.2021	1.26447	0.316096	4.00028	6.32681e-05	0.000296845
Cse_sc014682.1_g030.1	12.1754	1.26343	0.58267	2.16835	0.030132	0.0789964
Cse_sc017302.1_g020.1	22.6423	1.2622	0.427633	2.9516	0.00316135	0.0109291
Cse_sc032620.1_g020.1	829.827	1.26158	0.0886821	14.2259	6.3319e-46	1.82199e-44
Cse_sc007544.1_g040.1	18.5571	1.26101	0.468338	2.69252	0.00709133	0.022472
Cse_sc020641.1_g010.1	325.381	1.26097	0.119431	10.5581	4.65868e-26	8.04966e-25
Cse_sc014088.1_g030.1	82.3046	1.26052	0.224137	5.62391	1.86681e-08	1.30795e-07
Cse_sc008754.1_g040.1	556.663	1.26052	0.090458	13.9348	3.8927e-44	1.07649e-42
Cse_sc004015.1_g080.1	4897.98	1.25971	0.0460636	27.3472	1.16454e-164	1.51467e-162
Cse_sc015570.1_g010.1	842.074	1.25966	0.0753646	16.7143	1.03152e-62	4.21004e-61
Cse_sc004658.1_g110.1	26.6431	1.25905	0.392935	3.20423	0.00135425	0.00507154
Cse_sc000602.1_g050.1	519.078	1.25875	0.0927745	13.5679	6.20894e-42	1.63673e-40
Cse_sc044197.1_g010.1	15.6575	1.25862	0.527598	2.38556	0.017053	0.0485541
Cse_sc011620.1_g030.1	34.1634	1.25843	0.338875	3.71354	0.000204382	0.000888274
Cse_sc008961.1_g030.1	265.23	1.2581	0.126847	9.91829	3.46636e-23	5.42457e-22
Cse_sc002428.1_g090.1	23.7382	1.25808	0.408009	3.08346	0.0020461	0.00738718
Cse_sc005000.1_g020.1	1016.39	1.25722	0.0702305	17.9013	1.15247e-71	5.2939e-70
Cse_sc000980.1_g070.1	954.562	1.25716	0.0724164	17.3602	1.65073e-67	7.21847e-66
Cse_sc047566.1_g010.1	210.092	1.25646	0.144886	8.67205	4.24421e-18	5.41319e-17
Cse_sc001508.1_g040.1	35.2707	1.25631	0.345862	3.63241	0.000280785	0.00118989
Cse_sc073221.1_g010.1	19.6612	1.25621	0.445152	2.82197	0.00477289	0.0157828
Cse_sc046006.1_g010.1	49.1748	1.25532	0.291516	4.30617	1.66103e-05	8.45345e-05
Cse_sc015647.1_g020.1	11.5726	1.25505	0.585964	2.14185	0.0322054	0.0837201
Cse_sc003834.1_g040.1	223.006	1.25352	0.13548	9.25244	2.19422e-20	3.05778e-19
Cse_sc164339.1_g010.1	15.606	1.25318	0.503928	2.48683	0.0128888	0.0380912
Cse_sc002556.1_g020.1	1241.68	1.25286	0.0802712	15.6078	6.44245e-55	2.23179e-53
Cse_sc005434.1_g020.1	529.704	1.25262	0.093266	13.4306	4.00165e-41	1.03188e-39
Cse_sc034875.1_g010.1	419.807	1.25231	0.103178	12.1373	6.69945e-34	1.45762e-32
Cse_sc054240.1_g010.1	21.9468	1.25217	0.422754	2.96193	0.00305721	0.0106032
Cse_sc036222.1_g030.1	10066.8	1.25193	0.0576499	21.716	1.44822e-104	1.04946e-102
Cse_sc030426.1_g010.1	24.2589	1.25126	0.401227	3.11859	0.00181716	0.00662665
Cse_sc021906.1_g020.1	15.6055	1.25092	0.53772	2.32635	0.0199998	0.0556764
Cse_sc030380.1_g020.1	159.815	1.25071	0.163484	7.65038	2.00393e-14	2.14583e-13
Cse_sc003531.1_g040.1	29.3733	1.2505	0.424369	2.94674	0.00321146	0.0110808
Cse_sc014908.1_g030.1	19.0354	1.25031	0.448224	2.78947	0.00527936	0.0172853
Cse_sc001879.1_g010.1	24.2321	1.25004	0.39999	3.12517	0.00177705	0.00649305
Cse_sc021971.1_g030.1	15.0033	1.24981	0.530653	2.35524	0.0185109	0.0520576
Cse_sc021196.1_g010.1	26.5352	1.24947	0.38058	3.28306	0.00102688	0.00393464
Cse_sc000788.1_g040.1	27.6682	1.2489	0.388764	3.21249	0.00131588	0.00493863
Cse_sc020742.1_g010.1	99.717	1.24837	0.198113	6.30132	2.95113e-10	2.40617e-09
Cse_sc005984.1_g020.1	17.8487	1.24821	0.494031	2.52658	0.0115179	0.0345042
Cse_sc002959.1_g040.1	596.83	1.24737	0.317062	3.93416	8.3489e-05	0.000385004
Cse_sc002377.1_g040.1	79.4408	1.24569	0.223018	5.5856	2.32893e-08	1.61634e-07
Cse_sc064670.1_g010.1	28.7668	1.24562	0.369795	3.36841	0.000756019	0.00296627
Cse_sc020654.1_g010.1	14.9709	1.24533	0.569774	2.18566	0.0288405	0.0761163
Cse_sc015579.1_g010.1	1281.31	1.24502	0.0683456	18.2166	3.81228e-74	1.82681e-72
Cse_sc047490.1_g030.1	113.868	1.24402	0.191251	6.50468	7.78611e-11	6.61409e-10
Cse_sc020123.1_g030.1	81.669	1.24389	0.2209	5.63102	1.79142e-08	1.25711e-07
Cse_sc003002.1_g060.1	49.3893	1.24253	0.325779	3.81403	0.000136717	0.000611943
Cse_sc000718.1_g050.1	97.1258	1.24243	0.210652	5.89804	3.67849e-09	2.75213e-08
Cse_sc003764.1_g030.1	19.5658	1.24205	0.468693	2.65004	0.00804832	0.0251478
Cse_sc054205.1_g010.1	62.576	1.24133	0.289484	4.28807	1.80236e-05	9.13997e-05
Cse_sc031558.1_g010.1	125.783	1.2413	0.176947	7.01512	2.29755e-12	2.17377e-11
Cse_sc123033.1_g010.1	69.4499	1.24012	0.23801	5.21039	1.88447e-07	1.20392e-06
Cse_sc006356.1_g050.1	12.0382	1.23909	0.575833	2.15182	0.0314117	0.0818858
Cse_sc009691.1_g020.1	85.9982	1.23906	0.226928	5.46014	4.75766e-08	3.21659e-07
Cse_sc040827.1_g020.1	21.8088	1.23884	0.426647	2.90365	0.00368838	0.0125435
Cse_sc006744.1_g030.1	488.103	1.23796	0.10431	11.8681	1.73404e-32	3.63258e-31
Cse_sc062783.1_g010.1	12.0277	1.23777	0.585292	2.11479	0.0344479	0.0886744
Cse_sc026286.1_g010.1	664.146	1.23739	0.100969	12.2552	1.57656e-34	3.50536e-33
Cse_sc000907.1_g070.1	1226.12	1.2369	0.067613	18.2939	9.26322e-75	4.469e-73
Cse_sc018314.1_g020.1	40.6611	1.23637	0.311598	3.96784	7.25266e-05	0.000337254
Cse_sc018512.1_g030.1	25.2276	1.23609	0.398528	3.10163	0.0019246	0.00698903
Cse_sc031872.1_g010.1	406.132	1.23592	0.106803	11.572	5.71595e-31	1.15319e-29
Cse_sc004193.1_g090.1	751.234	1.23529	0.0902338	13.6899	1.16613e-42	3.13452e-41
Cse_sc024754.1_g050.1	30.9247	1.23506	0.354785	3.48116	0.000499241	0.00202549
Cse_sc009252.1_g030.1	4369.9	1.23484	0.0491964	25.1001	4.95599e-139	5.13053e-137
Cse_sc007739.1_g010.1	29.7702	1.23477	0.376337	3.28101	0.00103436	0.00396074
Cse_sc021955.1_g010.1	5583.96	1.23387	0.305241	4.04229	5.29319e-05	0.000251439
Cse_sc010657.1_g010.1	199.774	1.23337	0.148794	8.28911	1.14097e-16	1.36686e-15
Cse_sc014602.1_g030.1	14.3124	1.23336	0.52399	2.35379	0.0185831	0.0522114
Cse_sc014054.1_g030.1	164.705	1.23316	0.166702	7.39738	1.38897e-13	1.40873e-12
Cse_sc000412.1_g090.1	181.303	1.23253	0.148966	8.27389	1.29662e-16	1.54757e-15
Cse_sc022961.1_g010.1	209.222	1.2317	0.14683	8.38864	4.91811e-17	5.99699e-16
Cse_sc017636.1_g050.1	22.2897	1.23117	0.44718	2.75319	0.00590176	0.0191204
Cse_sc012047.1_g020.1	15.441	1.23087	0.527608	2.33292	0.0196523	0.0548207
Cse_sc007536.1_g030.1	22.2773	1.22998	0.417447	2.94644	0.00321454	0.0110882
Cse_sc015293.1_g020.1	24.5722	1.22982	0.397442	3.09435	0.00197247	0.00714606
Cse_sc001873.1_g100.1	1349.8	1.22958	0.0669716	18.3597	2.75905e-75	1.3402e-73
Cse_sc018005.1_g010.1	970.891	1.22861	0.0749962	16.3823	2.55753e-60	9.99039e-59
Cse_sc006863.1_g100.1	39.3951	1.22844	0.314613	3.9046	9.43819e-05	0.000432037
Cse_sc003449.1_g030.1	57.6559	1.22724	0.269198	4.55888	5.1428e-06	2.79264e-05
Cse_sc004879.1_g020.1	4016.83	1.22593	0.0524148	23.3891	5.52333e-121	4.89083e-119
Cse_sc002957.1_g070.1	15.9729	1.22587	0.499762	2.45291	0.0141704	0.0413921
Cse_sc008143.1_g020.1	13.6685	1.22582	0.543035	2.25735	0.023986	0.0649884
Cse_sc007464.1_g050.1	25.0691	1.22528	0.400849	3.05673	0.00223769	0.0080024
Cse_sc003085.1_g020.1	15.939	1.2241	0.49119	2.49211	0.0126987	0.0375911
Cse_sc012315.1_g010.1	1011.02	1.22385	0.0737462	16.5954	7.51942e-62	3.02721e-60
Cse_sc003798.1_g200.1	13.6844	1.22351	0.554991	2.20456	0.0274849	0.0730926
Cse_sc004990.1_g030.1	35.3131	1.22327	0.333559	3.66733	0.0002451	0.00105045
Cse_sc092364.1_g010.1	13.6708	1.22307	0.538918	2.2695	0.0232382	0.0632632
Cse_sc022436.1_g040.1	260.624	1.22306	0.140273	8.71911	2.80409e-18	3.6023e-17
Cse_sc021539.1_g010.1	207.157	1.22223	0.138902	8.79921	1.37778e-18	1.79399e-17
Cse_sc017534.1_g040.1	61.4236	1.22209	0.266366	4.58801	4.47491e-06	2.44793e-05
Cse_sc004732.1_g030.1	307.259	1.22198	0.122466	9.97813	1.90013e-23	3.00935e-22
Cse_sc009651.1_g030.1	112.065	1.22179	0.192249	6.35525	2.08085e-10	1.71312e-09
Cse_sc020399.1_g020.1	44.978	1.22144	0.307999	3.96572	7.31737e-05	0.00034013
Cse_sc013116.1_g010.1	12.517	1.22139	0.563099	2.16905	0.0300789	0.0788745
Cse_sc012914.1_g020.1	61.9677	1.22053	0.251328	4.85634	1.19575e-06	7.01103e-06
Cse_sc008341.1_g030.1	85.8107	1.2204	0.248029	4.92039	8.63701e-07	5.14224e-06
Cse_sc040922.1_g010.1	84.1221	1.22038	0.219449	5.5611	2.68081e-08	1.85123e-07
Cse_sc023744.1_g010.1	1279.55	1.22004	0.0760537	16.0419	6.516e-58	2.42526e-56
Cse_sc038102.1_g020.1	13.6388	1.21928	0.564012	2.16181	0.0306332	0.0801092
Cse_sc017881.1_g030.1	314.785	1.21909	0.117846	10.3448	4.41956e-25	7.40585e-24
Cse_sc035178.1_g010.1	34.6874	1.21884	0.346549	3.51707	0.000436339	0.0017895
Cse_sc016248.1_g010.1	2026.39	1.21848	0.0615319	19.8024	2.8364e-87	1.68702e-85
Cse_sc013018.1_g070.1	3368.42	1.21834	0.0453221	26.8818	3.58839e-159	4.42419e-157
Cse_sc000485.1_g090.1	19.8478	1.21633	0.442556	2.74843	0.00598822	0.0193564
Cse_sc008541.1_g020.1	158.236	1.21505	0.162504	7.47705	7.60095e-14	7.84577e-13
Cse_sc014052.1_g010.1	445.567	1.21409	0.0995473	12.1961	3.26011e-34	7.16337e-33
Cse_sc029495.1_g020.1	49.3039	1.21406	0.281447	4.31364	1.60587e-05	8.18799e-05
Cse_sc011036.1_g040.1	180.197	1.21388	0.161259	7.52754	5.17036e-14	5.38543e-13
Cse_sc007691.1_g070.1	76.5013	1.21353	0.226278	5.36301	8.18446e-08	5.41684e-07
Cse_sc004717.1_g080.1	78.7728	1.21327	0.227574	5.33132	9.75007e-08	6.41359e-07
Cse_sc025528.1_g010.1	237.296	1.21286	0.138088	8.78325	1.58814e-18	2.0611e-17
Cse_sc001499.1_g030.1	76.4464	1.21229	0.229393	5.28476	1.2587e-07	8.17672e-07
Cse_sc001221.1_g040.1	16.4045	1.2113	0.510275	2.37382	0.0176051	0.0498981
Cse_sc005679.1_g010.1	1988.54	1.21129	0.0593185	20.4201	1.10933e-92	6.97168e-91
Cse_sc001877.1_g010.1	16.4073	1.21111	0.529734	2.28626	0.0222389	0.0609635
Cse_sc015763.1_g020.1	67.9422	1.21078	0.245164	4.93863	7.86714e-07	4.69569e-06
Cse_sc007070.1_g030.1	725.44	1.21024	0.0792933	15.2628	1.35273e-52	4.45985e-51
Cse_sc009691.1_g010.1	87.6828	1.20986	0.223102	5.4229	5.86398e-08	3.92494e-07
Cse_sc002381.1_g050.1	81.4657	1.20951	0.224924	5.37741	7.5564e-08	5.01613e-07
Cse_sc005675.1_g020.1	13.0212	1.20926	0.581939	2.07799	0.0377105	0.0957815
Cse_sc019105.1_g030.1	695.596	1.20909	0.0829704	14.5725	4.20108e-48	1.27171e-46
Cse_sc007505.1_g020.1	274.784	1.20891	0.133368	9.06447	1.25212e-19	1.69502e-18
Cse_sc015201.1_g040.1	10.746	1.20872	0.591475	2.04357	0.0409963	0.102716
Cse_sc037641.1_g010.1	10.7516	1.20866	0.607281	1.99028	0.0465603	0.114231
Cse_sc015876.1_g030.1	4659.99	1.20839	0.0441603	27.3638	7.40645e-165	9.70436e-163
Cse_sc005102.1_g030.1	383.589	1.20737	0.106513	11.3355	8.7578e-30	1.69283e-28
Cse_sc014246.1_g020.1	75.7012	1.20729	0.228154	5.29153	1.21294e-07	7.90173e-07
Cse_sc000571.1_g080.1	58.7394	1.20721	0.25892	4.66248	3.12422e-06	1.7448e-05
Cse_sc044284.1_g010.1	10.7337	1.20698	0.603709	1.99927	0.0455788	0.112187
Cse_sc000853.1_g030.1	19.2031	1.20609	0.449287	2.68445	0.00726485	0.0229543
Cse_sc017048.1_g030.1	306.598	1.20558	0.118299	10.1909	2.1763e-24	3.56933e-23
Cse_sc012778.1_g030.1	55.3128	1.2053	0.30539	3.94675	7.92195e-05	0.000366601
Cse_sc036330.1_g040.1	26.4899	1.20419	0.405711	2.9681	0.00299642	0.0104137
Cse_sc018834.1_g030.1	156.222	1.20375	0.209431	5.74772	9.04525e-09	6.52007e-08
Cse_sc012432.1_g030.1	21.9658	1.20208	0.43207	2.78214	0.00540017	0.0176451
Cse_sc006688.1_g050.1	28.1492	1.20048	0.368963	3.25366	0.0011393	0.0043276
Cse_sc069614.1_g010.1	20.8033	1.19939	0.458329	2.61689	0.00887359	0.0274272
Cse_sc000523.1_g080.1	13.5159	1.19869	0.539678	2.22111	0.0263435	0.0705115
Cse_sc016581.1_g020.1	27.0052	1.1977	0.386762	3.09673	0.00195671	0.00709184
Cse_sc027269.1_g020.1	59.5927	1.19762	0.271168	4.41651	1.00309e-05	5.258e-05
Cse_sc012920.1_g010.1	897.544	1.19748	0.0775843	15.4346	9.58034e-54	3.23057e-52
Cse_sc017441.1_g010.1	174.367	1.19715	0.155798	7.684	1.54201e-14	1.66323e-13
Cse_sc000496.1_g050.1	186.069	1.19685	0.146935	8.14545	3.7786e-16	4.40047e-15
Cse_sc015544.1_g030.1	730.024	1.19586	0.0795176	15.0389	4.08093e-51	1.30663e-49
Cse_sc009592.1_g030.1	666.731	1.19496	0.083391	14.3296	1.42925e-46	4.19075e-45
Cse_sc011305.1_g030.1	16.275	1.19455	0.485113	2.46241	0.0138005	0.0404281
Cse_sc015399.1_g020.1	123.632	1.19443	0.196223	6.08712	1.14958e-09	8.92423e-09
Cse_sc001806.1_g050.1	163.33	1.19394	0.193936	6.15636	7.44359e-10	5.86957e-09
Cse_sc006936.1_g040.1	36.469	1.19324	0.334179	3.57065	0.000356103	0.00148323
Cse_sc020897.1_g060.1	590.894	1.19298	0.0878484	13.58	5.26112e-42	1.38997e-40
Cse_sc065088.1_g010.1	42.635	1.19265	0.303937	3.924	8.70917e-05	0.000400629
Cse_sc023819.1_g010.1	27.5197	1.19262	0.435026	2.74148	0.0061163	0.0197255
Cse_sc017612.1_g010.1	747.139	1.19073	0.0784061	15.1867	4.3334e-52	1.41947e-50
Cse_sc017052.1_g020.1	14.0081	1.19028	0.543279	2.19093	0.0284572	0.0752277
Cse_sc003458.1_g020.1	138.948	1.18979	0.174968	6.80006	1.04577e-11	9.48732e-11
Cse_sc027796.1_g040.1	19.0652	1.18962	0.452118	2.63121	0.0085082	0.0264405
Cse_sc018563.1_g030.1	20.1772	1.18944	0.454015	2.61982	0.00879767	0.0272233
Cse_sc020497.1_g020.1	12.879	1.18943	0.562453	2.11471	0.0344542	0.0886844
Cse_sc041297.1_g020.1	343.371	1.18932	0.302072	3.9372	8.24364e-05	0.000380545
Cse_sc009429.1_g020.1	1193.3	1.18921	0.0756745	15.7148	1.19696e-55	4.20807e-54
Cse_sc011682.1_g050.1	57.1761	1.18921	0.268571	4.42792	9.51458e-06	5.00658e-05
Cse_sc011007.1_g030.1	1001.77	1.18892	0.0713335	16.667	2.27577e-62	9.23522e-61
Cse_sc009629.1_g030.1	1976.55	1.1888	0.0577961	20.5689	5.21749e-94	3.34409e-92
Cse_sc025351.1_g020.1	573.275	1.18817	0.0876503	13.5558	7.32089e-42	1.92413e-40
Cse_sc039230.1_g010.1	27.9939	1.18805	0.385948	3.07827	0.00208206	0.00750175
Cse_sc002440.1_g010.1	31.9046	1.18795	0.353361	3.36186	0.000774204	0.00303192
Cse_sc024765.1_g030.1	12.9051	1.18792	0.585608	2.02852	0.0425068	0.105829
Cse_sc001572.1_g110.1	15.1115	1.18758	0.528716	2.24615	0.0246942	0.0666598
Cse_sc000203.1_g140.1	72.7232	1.18744	0.23378	5.07931	3.78799e-07	2.34491e-06
Cse_sc002625.1_g050.1	38.6362	1.18737	0.325445	3.64846	0.000263819	0.0011239
Cse_sc000927.1_g010.1	65.4183	1.18692	0.254965	4.65524	3.23611e-06	1.80361e-05
Cse_sc000980.1_g090.1	4731.28	1.18674	0.0434965	27.2836	6.63246e-164	8.59509e-162
Cse_sc012686.1_g060.1	65.4097	1.18593	0.26054	4.5518	5.31898e-06	2.88301e-05
Cse_sc030875.1_g010.1	17.9049	1.18573	0.473231	2.50561	0.012224	0.0363801
Cse_sc045060.1_g010.1	219.709	1.1857	0.142	8.35003	6.82484e-17	8.26241e-16
Cse_sc082547.1_g010.1	84.9767	1.18547	0.216317	5.48025	4.24715e-08	2.88351e-07
Cse_sc000355.1_g070.1	13.9631	1.18488	0.557228	2.12638	0.0334715	0.0865859
[truncated: 3,943 more rows]

## Sheet: CmBBX22-SRDX_vs_WT
	baseMean	log2FoldChange	lfcSE	stat	pvalue	padj
Cse_sc000813.1_g130.1	21.6086	7.23137	1.25734	5.75133	8.85436e-09	1.17887e-07
Cse_sc006283.1_g020.1	8.96287	6.93599	1.36869	5.06759	4.02883e-07	4.40782e-06
Cse_sc004046.1_g010.1	285.121	6.1837	1.10299	5.6063	2.06697e-08	2.65852e-07
Cse_sc004046.1_g040.1	880.26	6.03647	1.04509	5.77603	7.64855e-09	1.02784e-07
Cse_sc003863.1_g030.1	156.378	5.84622	1.3462	4.34276	1.40705e-05	0.000121046
Cse_sc004046.1_g030.1	2041.31	5.41926	0.758137	7.14813	8.79701e-13	1.72612e-11
Cse_sc014188.1_g040.1	1235.88	5.28724	0.575132	9.19309	3.81731e-20	1.19048e-18
Cse_sc001109.1_g020.1	126.074	5.19157	0.347031	14.96	1.3411e-50	1.34977e-48
Cse_sc042483.1_g010.1	12.1699	4.86227	1.04342	4.65993	3.16322e-06	3.02302e-05
Cse_sc045494.1_g020.1	127.86	4.84153	0.718453	6.73882	1.59673e-11	2.77716e-10
Cse_sc001463.1_g020.1	412.253	4.81365	0.369901	13.0134	1.02716e-38	6.89203e-37
Cse_sc008566.1_g010.1	26.2067	4.74058	0.682191	6.94906	3.67733e-12	6.79409e-11
Cse_sc027373.1_g020.1	22.5866	4.51333	0.694052	6.50287	7.88012e-11	1.27951e-09
Cse_sc022942.1_g020.1	112.607	4.38192	0.306031	14.3186	1.6756e-46	1.49789e-44
Cse_sc010062.1_g030.1	4309.81	4.30586	0.328115	13.123	2.43097e-39	1.6821e-37
Cse_sc001430.1_g080.1	44.4535	4.09827	0.459124	8.92629	4.40528e-19	1.30057e-17
Cse_sc000748.1_g090.1	28.8237	4.05542	0.577235	7.02561	2.1314e-12	4.01521e-11
Cse_sc022722.1_g050.1	8.68658	3.89647	1.02164	3.81394	0.000136768	0.000987177
Cse_sc004945.1_g030.1	34.7272	3.8939	0.504552	7.71755	1.1859e-14	2.66272e-13
Cse_sc008869.1_g030.1	7.93192	3.75186	1.02743	3.6517	0.000260514	0.00178079
Cse_sc022642.1_g030.1	58.5488	3.72456	0.372555	9.99734	1.56549e-23	5.84471e-22
Cse_sc041758.1_g010.1	27.0409	3.70751	0.547472	6.77206	1.26963e-11	2.22436e-10
Cse_sc002268.1_g070.1	182.723	3.66762	0.214906	17.0661	2.6519e-65	4.01763e-63
Cse_sc002464.1_g040.1	86.7601	3.56755	0.303038	11.7726	5.40178e-32	2.80669e-30
Cse_sc022631.1_g040.1	30.1792	3.47907	0.500377	6.95289	3.57882e-12	6.62058e-11
Cse_sc032864.1_g010.1	23.0211	3.44699	0.566208	6.08786	1.14428e-09	1.67284e-08
Cse_sc008029.1_g050.1	529.958	3.41779	0.137168	24.9169	4.88081e-137	3.12209e-134
Cse_sc040014.1_g020.1	186.541	3.4094	0.212555	16.0401	6.70606e-58	8.17941e-56
Cse_sc031817.1_g010.1	917.181	3.36623	0.251693	13.3744	8.53619e-41	6.43231e-39
Cse_sc003655.1_g040.1	7.7315	3.34407	0.969427	3.44953	0.000561562	0.00355578
Cse_sc010115.1_g020.1	95.4609	3.33836	0.277939	12.0111	3.10646e-33	1.7196e-31
Cse_sc010950.1_g020.1	16.9205	3.33688	0.681274	4.898	9.6816e-07	9.98512e-06
Cse_sc000497.1_g050.1	261.566	3.31757	0.174783	18.9811	2.44566e-80	5.13856e-78
Cse_sc002816.1_g010.1	1369.81	3.28088	0.0910311	36.0413	1.88791e-284	1.08687e-280
Cse_sc031128.1_g010.1	12.9473	3.22102	0.780127	4.12885	3.64587e-05	0.000291071
Cse_sc036635.1_g030.1	1087.85	3.21682	0.0918393	35.0266	8.8525e-269	3.64027e-265
Cse_sc002016.1_g030.1	71.0013	3.20449	0.332892	9.6262	6.1979e-22	2.14174e-20
Cse_sc004207.1_g040.1	9.92528	3.19991	0.837254	3.82191	0.000132422	0.000957819
Cse_sc007512.1_g010.1	130.787	3.15186	0.239393	13.1661	1.37572e-39	9.70589e-38
Cse_sc002733.1_g030.1	997.803	3.13025	0.106532	29.3832	8.99387e-190	1.43827e-186
Cse_sc068513.1_g010.1	9.51156	3.13016	0.842866	3.71371	0.000204239	0.00142799
Cse_sc048296.1_g010.1	17.5118	3.11309	0.63495	4.9029	9.44325e-07	9.76029e-06
Cse_sc029188.1_g010.1	632.119	3.10093	0.129684	23.9113	2.33635e-126	1.2454e-123
Cse_sc020235.1_g020.1	990.599	3.0878	0.0934903	33.0281	3.21188e-239	8.4049e-236
Cse_sc002318.1_g020.1	164.276	3.04518	0.207344	14.6866	7.85446e-49	7.43719e-47
Cse_sc024589.1_g020.1	20.652	3.04253	0.569357	5.3438	9.10172e-08	1.07949e-06
Cse_sc001061.1_g010.1	7.71849	3.03726	0.981329	3.09504	0.00196784	0.0107921
Cse_sc029524.1_g010.1	60.4081	3.03441	0.341811	8.87745	6.84131e-19	2.00537e-17
Cse_sc006961.1_g040.1	61.1401	3.01958	0.330883	9.12582	7.1196e-20	2.1943e-18
Cse_sc005063.1_g020.1	8.88031	3.01345	0.884448	3.40715	0.000656444	0.00409353
Cse_sc005806.1_g060.1	157.99	3.00561	0.236207	12.7244	4.32554e-37	2.71858e-35
Cse_sc036038.1_g020.1	7.58617	3.00487	0.947419	3.17164	0.00151583	0.00854768
Cse_sc007255.1_g030.1	12.1016	2.93125	0.732271	4.00296	6.25549e-05	0.000479532
Cse_sc033335.1_g010.1	21.694	2.92328	0.5535	5.28144	1.28169e-07	1.49548e-06
Cse_sc008058.1_g020.1	169.735	2.92183	0.221485	13.192	9.76006e-40	6.91979e-38
Cse_sc053750.1_g010.1	1087.73	2.91221	0.103398	28.165	1.57115e-174	1.8844e-171
Cse_sc000402.1_g090.1	75.6035	2.88953	0.297607	9.70921	2.75466e-22	9.66986e-21
Cse_sc046514.1_g020.1	48.3106	2.88453	0.371093	7.77305	7.66155e-15	1.74476e-13
Cse_sc002411.1_g070.1	10.5731	2.87768	0.796515	3.61283	0.000302869	0.00204027
Cse_sc056892.1_g010.1	60.9658	2.87673	0.327268	8.79014	1.49378e-18	4.29127e-17
Cse_sc046433.1_g010.1	24.3841	2.86057	0.519126	5.51036	3.58098e-08	4.46807e-07
Cse_sc019786.1_g020.1	30.1727	2.85861	0.459001	6.22788	4.72774e-10	7.16253e-09
Cse_sc014213.1_g030.1	1420.86	2.85398	0.0872598	32.7067	1.25325e-234	3.00623e-231
Cse_sc014237.1_g010.1	10.1175	2.80404	0.78741	3.56109	0.000369315	0.00244104
Cse_sc024445.1_g030.1	8.98641	2.80011	0.873489	3.20566	0.00134754	0.00773149
Cse_sc001261.1_g070.1	31.2045	2.78733	0.454669	6.13046	8.76275e-10	1.29418e-08
Cse_sc021589.1_g020.1	25.6067	2.78603	0.503087	5.53786	3.0619e-08	3.85213e-07
Cse_sc030005.1_g010.1	11.1208	2.78323	0.750977	3.70614	0.000210438	0.00146705
Cse_sc044948.1_g010.1	63.1963	2.77806	0.320268	8.67419	4.1649e-18	1.16963e-16
Cse_sc018884.1_g020.1	36.5468	2.77787	0.454578	6.11087	9.90871e-10	1.4567e-08
Cse_sc032002.1_g030.1	904.789	2.77008	0.105706	26.2055	2.29977e-151	1.78916e-148
Cse_sc009397.1_g030.1	16.4533	2.76006	0.623016	4.43016	9.41653e-06	8.32223e-05
Cse_sc005340.1_g060.1	13.1426	2.75502	0.716629	3.84441	0.000120844	0.00088041
Cse_sc008612.1_g030.1	736.797	2.75421	0.108028	25.4955	2.21326e-143	1.59272e-140
Cse_sc012596.1_g020.1	34.756	2.74162	0.428632	6.3962	1.59292e-10	2.51936e-09
Cse_sc018255.1_g020.1	495.97	2.73328	0.142931	19.1231	1.62244e-81	3.48522e-79
Cse_sc093250.1_g010.1	9.72216	2.73312	0.792669	3.44799	0.000564768	0.00357293
Cse_sc000912.1_g010.1	124.141	2.73139	0.23163	11.792	4.29039e-32	2.23325e-30
Cse_sc008720.1_g020.1	7.54522	2.73092	0.913841	2.9884	0.00280443	0.0146374
Cse_sc022349.1_g030.1	10.7358	2.72148	0.775016	3.51151	0.000445568	0.00288866
Cse_sc034630.1_g030.1	5827.74	2.71035	0.125613	21.5771	2.95086e-103	1.03586e-100
Cse_sc006885.1_g070.1	86.355	2.70894	0.287822	9.41186	4.87454e-21	1.61652e-19
Cse_sc034630.1_g010.1	18.0909	2.70721	0.594456	4.5541	5.26093e-06	4.8475e-05
Cse_sc012650.1_g010.1	24.411	2.70253	0.505132	5.35015	8.78832e-08	1.04318e-06
Cse_sc029570.1_g040.1	9.52423	2.698	0.810386	3.32927	0.000870725	0.00525667
Cse_sc030557.1_g010.1	16.8637	2.69031	0.619619	4.34188	1.41268e-05	0.000121457
Cse_sc014728.1_g060.1	136.979	2.6884	0.223433	12.0322	2.40568e-33	1.33425e-31
Cse_sc016505.1_g020.1	5231.8	2.68826	0.127057	21.1579	2.33217e-99	7.62859e-97
Cse_sc015859.1_g040.1	357.711	2.68124	0.139656	19.1988	3.78436e-82	8.25249e-80
Cse_sc001494.1_g030.1	20.6679	2.65286	0.547968	4.84127	1.2901e-06	1.30529e-05
Cse_sc003328.1_g040.1	450.352	2.64116	0.129809	20.3465	4.98538e-92	1.37985e-89
Cse_sc047153.1_g010.1	61.0139	2.6246	0.321364	8.16706	3.16e-16	7.89531e-15
Cse_sc022758.1_g020.1	9.11995	2.62108	0.82944	3.16006	0.00157735	0.00886279
Cse_sc009466.1_g050.1	226.077	2.61984	0.170269	15.3865	2.01774e-53	2.17531e-51
Cse_sc000768.1_g110.1	335.951	2.60016	0.145647	17.8525	2.764e-71	4.85133e-69
Cse_sc002186.1_g090.1	167.207	2.59824	0.198952	13.0596	5.60208e-39	3.79425e-37
Cse_sc039572.1_g010.1	6.98777	2.58786	0.9572	2.70358	0.00685973	0.0316387
Cse_sc002805.1_g060.1	21.8725	2.58493	0.53426	4.83834	1.30929e-06	1.32285e-05
Cse_sc007614.1_g020.1	6.93019	2.58168	0.978217	2.63917	0.00831096	0.0372692
Cse_sc029362.1_g020.1	151.72	2.58096	0.208941	12.3526	4.71887e-35	2.78346e-33
Cse_sc137411.1_g010.1	3218.49	2.57878	0.0738969	34.897	8.24403e-267	2.63672e-263
Cse_sc007109.1_g010.1	123.695	2.57628	0.244175	10.5509	5.02894e-26	2.14139e-24
Cse_sc015616.1_g020.1	11.7178	2.54973	0.731028	3.48787	0.00048688	0.00313321
Cse_sc002196.1_g020.1	2965.28	2.54576	0.0737064	34.5392	2.07218e-261	5.96477e-258
Cse_sc006155.1_g010.1	140.615	2.52667	0.212648	11.8819	1.4697e-32	7.84883e-31
Cse_sc037617.1_g020.1	9.51907	2.50543	0.790047	3.17124	0.00151792	0.00855724
Cse_sc037595.1_g010.1	8.54676	2.50029	0.831142	3.00826	0.00262748	0.0138545
Cse_sc005226.1_g020.1	8.53354	2.49773	0.830938	3.00591	0.00264785	0.0139467
Cse_sc013859.1_g010.1	41.5256	2.49047	0.381311	6.53134	6.51833e-11	1.06912e-09
Cse_sc009341.1_g010.1	7.52457	2.48495	0.908691	2.73464	0.00624479	0.0292031
Cse_sc026094.1_g010.1	27.0965	2.47476	0.497134	4.97806	6.42263e-07	6.84848e-06
Cse_sc018083.1_g030.1	20.4503	2.46355	0.550163	4.47785	7.53969e-06	6.78643e-05
Cse_sc001346.1_g070.1	503.507	2.45442	0.117655	20.8611	1.2085e-96	3.66175e-94
Cse_sc002260.1_g050.1	67.5472	2.45305	0.302788	8.10154	5.42662e-16	1.33623e-14
Cse_sc000918.1_g030.1	10.1225	2.4429	0.759884	3.21483	0.00130522	0.00752319
Cse_sc005493.1_g020.1	521.98	2.44173	0.118345	20.6323	1.40886e-94	4.09638e-92
Cse_sc036522.1_g020.1	38.5716	2.44117	0.410264	5.95024	2.6775e-09	3.76143e-08
Cse_sc050191.1_g030.1	64.6231	2.42224	0.315543	7.67642	1.63599e-14	3.63384e-13
Cse_sc002327.1_g050.1	17.2656	2.41978	0.586341	4.12692	3.67651e-05	0.000293316
Cse_sc022480.1_g010.1	704.298	2.41582	0.102376	23.5974	4.09535e-123	2.03249e-120
Cse_sc000889.1_g040.1	461.67	2.41404	0.123898	19.4841	1.49802e-84	3.47745e-82
Cse_sc029594.1_g020.1	41.5965	2.41049	0.387465	6.22119	4.93395e-10	7.46315e-09
Cse_sc008382.1_g040.1	45.1232	2.40646	0.369918	6.50539	7.74931e-11	1.25954e-09
Cse_sc002411.1_g030.1	18.8398	2.39811	0.559212	4.28838	1.79983e-05	0.000151539
Cse_sc016030.1_g030.1	1952.91	2.39236	0.0895248	26.7229	2.55276e-157	2.2267e-154
Cse_sc021865.1_g010.1	191.544	2.39207	0.192481	12.4275	1.85278e-35	1.10878e-33
Cse_sc021652.1_g030.1	204.741	2.39022	0.196798	12.1455	6.05758e-34	3.41897e-32
Cse_sc007069.1_g040.1	17.7111	2.37363	0.592197	4.00818	6.11887e-05	0.000469684
Cse_sc000739.1_g070.1	21.2277	2.37269	0.550286	4.31174	1.61973e-05	0.000137615
Cse_sc004267.1_g010.1	7.93991	2.36553	0.850536	2.78122	0.00541549	0.0258988
Cse_sc009221.1_g040.1	7.9248	2.36338	0.854145	2.76695	0.00565827	0.0268802
Cse_sc023085.1_g010.1	16.6289	2.3535	0.61003	3.85801	0.000114313	0.000838131
Cse_sc017728.1_g020.1	91.8166	2.34973	0.263187	8.92799	4.33821e-19	1.28209e-17
Cse_sc000187.1_g010.1	50.5852	2.34456	0.339779	6.90023	5.19188e-12	9.44082e-11
Cse_sc009137.1_g010.1	15.6825	2.34278	0.607559	3.85605	0.000115234	0.000844021
Cse_sc018563.1_g030.1	31.3605	2.34129	0.436326	5.36593	8.05339e-08	9.607e-07
Cse_sc063826.1_g020.1	11.3188	2.34104	0.714712	3.2755	0.00105477	0.00624207
Cse_sc005353.1_g010.1	9.53124	2.3337	0.779848	2.99251	0.00276692	0.0144811
Cse_sc047360.1_g020.1	138.914	2.32437	0.208881	11.1277	9.1972e-29	4.34715e-27
Cse_sc005815.1_g020.1	90.3936	2.32003	0.256124	9.05822	1.32603e-19	4.02209e-18
Cse_sc016558.1_g010.1	30.9701	2.31875	0.429474	5.39904	6.69976e-08	8.08267e-07
Cse_sc043865.1_g010.1	38.6631	2.31791	0.396037	5.85275	4.83513e-09	6.63707e-08
Cse_sc000563.1_g030.1	13.6923	2.30866	0.643493	3.58769	0.000333615	0.00222862
Cse_sc001464.1_g040.1	146.78	2.30423	0.204676	11.258	2.11569e-29	1.02353e-27
Cse_sc037526.1_g020.1	595.628	2.30352	0.109871	20.9657	1.35054e-97	4.18013e-95
Cse_sc002374.1_g050.1	1963.98	2.29354	0.0805943	28.4578	3.89816e-178	5.10039e-175
Cse_sc000284.1_g090.1	18.6848	2.29296	0.558532	4.10533	4.03741e-05	0.000320687
Cse_sc022115.1_g010.1	9.33322	2.29251	0.776811	2.95118	0.00316563	0.0162313
Cse_sc014597.1_g010.1	548.89	2.28994	0.118715	19.2894	6.59316e-83	1.48269e-80
Cse_sc018858.1_g020.1	10.1211	2.28277	0.767945	2.97257	0.00295314	0.0153027
Cse_sc011240.1_g020.1	1094.58	2.27799	0.0922457	24.6948	1.2153e-134	7.28797e-132
Cse_sc004935.1_g010.1	15.1216	2.27447	0.624664	3.64111	0.000271462	0.00184642
Cse_sc007914.1_g050.1	1202.83	2.2686	0.0983934	23.0564	1.26872e-117	5.79684e-115
Cse_sc022363.1_g010.1	8.37035	2.2644	0.852281	2.65687	0.00788707	0.0356013
Cse_sc024963.1_g010.1	8.35524	2.26225	0.821814	2.75275	0.00590971	0.0279054
Cse_sc001519.1_g040.1	8.32126	2.25582	0.829479	2.71956	0.00653686	0.0304029
Cse_sc016662.1_g010.1	9.1596	2.25566	0.789541	2.85693	0.00427764	0.0211023
Cse_sc014682.1_g030.1	17.4428	2.25497	0.587822	3.83615	0.00012498	0.000907555
Cse_sc014570.1_g020.1	18.8914	2.23084	0.556679	4.00741	6.13874e-05	0.000471084
Cse_sc032998.1_g010.1	13.8955	2.22244	0.633857	3.50622	0.000454519	0.00294008
Cse_sc000458.1_g110.1	7.33872	2.21871	0.873712	2.53941	0.011104	0.0475285
Cse_sc006846.1_g010.1	69.308	2.21822	0.295586	7.50447	6.16791e-14	1.31611e-12
Cse_sc001042.1_g010.1	25.2838	2.21642	0.485664	4.56368	5.02651e-06	4.64489e-05
Cse_sc003966.1_g030.1	1397.92	2.21435	0.0825081	26.838	1.16373e-158	1.08058e-155
Cse_sc004478.1_g020.1	257.559	2.20416	0.155648	14.1612	1.59147e-45	1.35936e-43
Cse_sc001172.1_g030.1	9.69475	2.20288	0.813165	2.70902	0.00674825	0.0312242
Cse_sc053127.1_g010.1	845.184	2.1869	0.0969652	22.5534	1.24325e-112	5.18652e-110
Cse_sc020264.1_g010.1	298.116	2.18418	0.147059	14.8524	6.70953e-50	6.61417e-48
Cse_sc029134.1_g010.1	744.69	2.16867	0.100069	21.6718	3.7878e-104	1.3629e-101
Cse_sc002738.1_g010.1	1156.91	2.16429	0.0950005	22.7819	6.93046e-115	3.02262e-112
Cse_sc004495.1_g030.1	160.899	2.16286	0.193541	11.1752	5.39209e-29	2.56972e-27
Cse_sc011870.1_g030.1	38.5916	2.15266	0.400703	5.37221	7.7777e-08	9.29738e-07
Cse_sc003412.1_g040.1	1166.57	2.15057	0.0955932	22.4971	4.42849e-112	1.82106e-109
Cse_sc017595.1_g010.1	14.8999	2.14037	0.626989	3.41373	0.000640809	0.00400384
Cse_sc019726.1_g040.1	1368.53	2.14015	0.0837441	25.5558	4.73455e-144	3.49446e-141
Cse_sc003395.1_g020.1	149.413	2.13807	0.210622	10.1512	3.27285e-24	1.26286e-22
Cse_sc003217.1_g040.1	3700.03	2.13783	0.0813137	26.2912	2.41841e-152	1.93372e-149
Cse_sc020227.1_g010.1	103.948	2.13492	0.247526	8.62504	6.4073e-18	1.77511e-16
Cse_sc019980.1_g020.1	1962.31	2.13253	0.0772129	27.6188	6.61721e-168	7.05469e-165
Cse_sc026907.1_g040.1	8.58083	2.13009	0.824261	2.58424	0.00975941	0.0426095
Cse_sc037214.1_g010.1	140.853	2.12784	0.207367	10.2612	1.05366e-24	4.18917e-23
Cse_sc016124.1_g010.1	9.32815	2.12632	0.76894	2.76526	0.00568777	0.027008
Cse_sc001621.1_g060.1	208.179	2.12444	0.16975	12.5151	6.17284e-36	3.74864e-34
Cse_sc012358.1_g050.1	82.1565	2.1196	0.264228	8.02187	1.04149e-15	2.51927e-14
Cse_sc044029.1_g010.1	210.821	2.11929	0.173167	12.2385	1.9366e-34	1.1149e-32
Cse_sc025248.1_g010.1	8815.38	2.11558	0.124531	16.9884	1.00078e-64	1.50038e-62
Cse_sc009216.1_g020.1	13.8454	2.10851	0.660098	3.19424	0.001402	0.00800887
Cse_sc017791.1_g020.1	30.0767	2.10771	0.451251	4.67081	3.00009e-06	2.8738e-05
Cse_sc004751.1_g040.1	377.424	2.10432	0.134947	15.5937	8.04031e-55	9.04064e-53
Cse_sc005715.1_g010.1	29.9883	2.10385	0.439223	4.78993	1.66843e-06	1.66409e-05
Cse_sc009604.1_g030.1	104.478	2.10102	0.251297	8.36069	6.23533e-17	1.62576e-15
Cse_sc000852.1_g020.1	16.0552	2.09621	0.612126	3.42448	0.000615974	0.00386376
Cse_sc009910.1_g010.1	34.3832	2.09236	0.425253	4.92027	8.64229e-07	8.98405e-06
Cse_sc006665.1_g020.1	121.374	2.09047	0.221643	9.43167	4.03624e-21	1.35411e-19
Cse_sc003051.1_g020.1	80.7564	2.08658	0.265923	7.84654	4.27678e-15	9.92798e-14
Cse_sc010103.1_g080.1	232.174	2.08436	0.162781	12.8047	1.54306e-37	9.78349e-36
Cse_sc025440.1_g010.1	128.393	2.06921	0.219655	9.42029	4.49836e-21	1.5039e-19
Cse_sc004658.1_g110.1	34.7155	2.06796	0.405471	5.10014	3.39396e-07	3.75173e-06
Cse_sc005482.1_g040.1	11.3175	2.06538	0.714765	2.88959	0.00385741	0.0192569
Cse_sc012357.1_g020.1	21.8835	2.06522	0.517702	3.98921	6.62931e-05	0.000506166
Cse_sc002455.1_g010.1	522.407	2.06357	0.127707	16.1586	9.87947e-59	1.23108e-56
Cse_sc009029.1_g030.1	507.082	2.06103	0.129317	15.9379	3.46019e-57	4.15006e-55
Cse_sc046802.1_g010.1	10.5087	2.06008	0.738967	2.78779	0.00530696	0.0254474
Cse_sc002763.1_g080.1	437.391	2.05968	0.126505	16.2813	1.33932e-59	1.70586e-57
Cse_sc081616.1_g010.1	75.1456	2.05945	0.286845	7.17964	6.98937e-13	1.38369e-11
Cse_sc026959.1_g010.1	9.76363	2.05757	0.766921	2.68289	0.00729879	0.0333538
Cse_sc011420.1_g010.1	1377.83	2.05495	0.102783	19.993	6.33099e-89	1.64178e-86
Cse_sc001888.1_g060.1	451.419	2.05251	0.131592	15.5975	7.57474e-55	8.55055e-53
Cse_sc007588.1_g020.1	44.9362	2.05215	0.361525	5.67638	1.37573e-08	1.79512e-07
Cse_sc028794.1_g020.1	2438.4	2.05018	0.0683811	29.9817	1.70182e-197	2.88159e-194
Cse_sc022361.1_g020.1	131.581	2.04996	0.210613	9.73331	2.174e-22	7.65957e-21
Cse_sc027365.1_g020.1	2400.96	2.03815	0.0720515	28.2874	4.93974e-176	6.1822e-173
Cse_sc004067.1_g040.1	16.3117	2.03221	0.588326	3.45423	0.00055187	0.00350288
Cse_sc006165.1_g030.1	62.2363	2.03057	0.307034	6.6135	3.75328e-11	6.30696e-10
Cse_sc009038.1_g020.1	1276.27	2.02992	0.0796256	25.4933	2.34059e-143	1.64326e-140
Cse_sc010366.1_g020.1	11.0643	2.02647	0.731333	2.77093	0.00558967	0.026608
Cse_sc029374.1_g020.1	12.556	2.02519	0.706539	2.86636	0.00415228	0.0205366
Cse_sc012151.1_g020.1	1172.95	2.023	0.0818695	24.7101	8.33186e-135	5.10282e-132
Cse_sc022238.1_g040.1	18.4368	2.0224	0.549153	3.68277	0.000230717	0.00159629
Cse_sc000380.1_g070.1	471.249	2.02237	0.116063	17.4248	5.34868e-68	8.50618e-66
Cse_sc069202.1_g010.1	56.7399	2.02142	0.313272	6.45261	1.0994e-10	1.76795e-09
Cse_sc009423.1_g040.1	10.3107	2.02108	0.727831	2.77686	0.00548876	0.02621
Cse_sc008908.1_g020.1	31.5686	2.01435	0.420128	4.79461	1.6299e-06	1.63075e-05
Cse_sc013653.1_g040.1	16.886	2.01348	0.568445	3.54208	0.000396984	0.00260538
Cse_sc026128.1_g030.1	26.4307	2.013	0.477496	4.21574	2.48959e-05	0.000204459
Cse_sc001558.1_g060.1	42.5027	2.01058	0.36993	5.43503	5.47857e-08	6.68506e-07
Cse_sc000792.1_g040.1	859.722	2.00804	0.10181	19.7235	1.35538e-86	3.30632e-84
Cse_sc046981.1_g020.1	11.695	2.007	0.691565	2.90211	0.00370659	0.018617
Cse_sc009084.1_g030.1	32.1833	2.00612	0.418763	4.79059	1.66295e-06	1.6592e-05
Cse_sc012557.1_g040.1	27.7737	2.00512	0.444304	4.51296	6.39305e-06	5.8217e-05
Cse_sc000852.1_g080.1	43.0718	2.00254	0.356933	5.6104	2.01859e-08	2.60101e-07
Cse_sc005254.1_g030.1	75.1445	2.001	0.27823	7.19189	6.39011e-13	1.26942e-11
Cse_sc008910.1_g010.1	1529.84	2.00096	0.0828366	24.1555	6.5419e-129	3.62132e-126
Cse_sc012529.1_g020.1	10.9142	1.99919	0.751981	2.65856	0.00784745	0.0354502
Cse_sc009358.1_g010.1	583.24	1.9925	0.111672	17.8424	3.31413e-71	5.78165e-69
Cse_sc033656.1_g040.1	156.695	1.98955	0.19168	10.3795	3.07375e-25	1.26397e-23
Cse_sc001298.1_g030.1	18.0918	1.98294	0.560141	3.54006	0.000400029	0.00262356
Cse_sc010225.1_g020.1	41.1415	1.97943	0.376041	5.26387	1.41057e-07	1.63393e-06
Cse_sc014427.1_g010.1	9.3551	1.97242	0.767097	2.57128	0.0101322	0.0439969
Cse_sc016492.1_g020.1	285.484	1.96231	0.150466	13.0415	7.10324e-39	4.79969e-37
Cse_sc028756.1_g020.1	575.132	1.96096	0.125559	15.6179	5.49818e-55	6.28036e-53
Cse_sc094610.1_g010.1	12.104	1.95379	0.670125	2.91555	0.00355059	0.0179399
Cse_sc005102.1_g020.1	59.8512	1.95218	0.316901	6.16023	7.2641e-10	1.07982e-08
Cse_sc022124.1_g030.1	18.4541	1.94595	0.541737	3.59205	0.000328085	0.00219575
Cse_sc007477.1_g020.1	19.8684	1.94491	0.525323	3.70231	0.000213649	0.00148764
Cse_sc025452.1_g020.1	92.1487	1.94398	0.247772	7.84586	4.30005e-15	9.95793e-14
Cse_sc042083.1_g010.1	294.874	1.94371	0.147665	13.163	1.43258e-39	1.00824e-37
Cse_sc012203.1_g030.1	264.38	1.93805	0.155889	12.4322	1.74671e-35	1.04748e-33
Cse_sc032915.1_g020.1	373.393	1.9319	0.138694	13.9292	4.2127e-44	3.4352e-42
Cse_sc003834.1_g040.1	271.235	1.92608	0.152343	12.643	1.22223e-36	7.54978e-35
Cse_sc000132.1_g120.1	239.321	1.92353	0.156996	12.2521	1.63659e-34	9.47871e-33
Cse_sc000073.1_g060.1	22.4402	1.92264	0.496886	3.86939	0.000109108	0.000802423
Cse_sc010286.1_g020.1	49.6861	1.91798	0.341469	5.61686	1.94464e-08	2.50903e-07
Cse_sc001981.1_g100.1	32.1714	1.91655	0.409351	4.68193	2.84192e-06	2.73138e-05
Cse_sc024396.1_g010.1	1399.21	1.91639	0.0884335	21.6704	3.90297e-104	1.387e-101
Cse_sc050078.1_g010.1	17.4679	1.9159	0.574491	3.33496	0.000853118	0.00516772
Cse_sc005188.1_g030.1	41.2274	1.91554	0.374557	5.11415	3.15162e-07	3.4919e-06
Cse_sc001744.1_g040.1	18.8188	1.91195	0.551343	3.46781	0.000524727	0.00334981
Cse_sc012414.1_g020.1	55.7407	1.91082	0.337021	5.66974	1.43017e-08	1.86194e-07
Cse_sc042217.1_g020.1	22.2369	1.90337	0.492641	3.86361	0.000111726	0.000820206
Cse_sc000856.1_g010.1	13.8971	1.9028	0.62134	3.06241	0.00219561	0.0118575
Cse_sc062844.1_g010.1	16.6511	1.90184	0.572435	3.32237	0.000892548	0.00538165
Cse_sc013006.1_g030.1	18.0124	1.90048	0.56778	3.34721	0.000816295	0.00497819
Cse_sc011462.1_g020.1	31.1748	1.89794	0.421539	4.50241	6.7186e-06	6.09309e-05
Cse_sc060384.1_g010.1	17.2386	1.88988	0.565847	3.33991	0.000838067	0.00509047
Cse_sc004370.1_g060.1	2225.1	1.88913	0.0708369	26.6688	1.08371e-156	9.17489e-154
Cse_sc015510.1_g040.1	64.8019	1.88757	0.299063	6.31161	2.76139e-10	4.27348e-09
Cse_sc004229.1_g040.1	24.071	1.88463	0.525842	3.58401	0.000338356	0.00225767
Cse_sc025294.1_g010.1	211.387	1.88445	0.167785	11.2314	2.86013e-29	1.37674e-27
Cse_sc009479.1_g020.1	698.614	1.87849	0.104608	17.9574	4.20009e-72	7.60375e-70
Cse_sc007123.1_g010.1	436.906	1.87795	0.131241	14.3091	1.91885e-46	1.69951e-44
Cse_sc035798.1_g030.1	481.367	1.87159	0.120739	15.5011	3.41035e-54	3.76119e-52
Cse_sc072968.1_g010.1	17.0775	1.87015	0.613644	3.04762	0.00230664	0.0123736
Cse_sc000788.1_g040.1	32.7851	1.86926	0.418614	4.46535	7.99376e-06	7.15709e-05
Cse_sc010644.1_g030.1	10.9021	1.86572	0.703718	2.65123	0.00801992	0.036133
Cse_sc023011.1_g010.1	312.965	1.86053	0.142996	13.0111	1.05866e-38	7.07039e-37
Cse_sc039241.1_g010.1	205.99	1.85883	0.17015	10.9246	8.78822e-28	4.00267e-26
Cse_sc021934.1_g010.1	669.084	1.85732	0.100106	18.5535	7.63427e-77	1.50515e-74
Cse_sc001300.1_g060.1	132.277	1.85576	0.213116	8.70774	3.1e-18	8.77419e-17
Cse_sc040551.1_g020.1	18.3181	1.8548	0.556478	3.3331	0.000858834	0.00519906
Cse_sc016522.1_g040.1	16.2408	1.84964	0.587485	3.14841	0.00164163	0.00919522
Cse_sc002304.1_g090.1	352.005	1.84653	0.140249	13.1661	1.37501e-39	9.70589e-38
Cse_sc014583.1_g030.1	1542.26	1.8464	0.0795773	23.2026	4.28731e-119	1.99049e-116
Cse_sc016743.1_g040.1	20.2699	1.8463	0.513853	3.59305	0.000326835	0.0021884
Cse_sc026316.1_g010.1	18.2267	1.8455	0.550312	3.35356	0.000797785	0.00487771
Cse_sc001411.1_g060.1	3243.79	1.84434	0.0661776	27.8695	6.24851e-171	7.19454e-168
Cse_sc000052.1_g040.1	16.8459	1.84352	0.590979	3.11944	0.00181197	0.0100322
Cse_sc060925.1_g010.1	7380.91	1.84127	0.0686263	26.8303	1.43139e-158	1.28758e-155
Cse_sc014636.1_g010.1	61.758	1.83332	0.305062	6.00966	1.85914e-09	2.64928e-08
Cse_sc021968.1_g010.1	122.089	1.8315	0.22239	8.23554	1.78756e-16	4.5455e-15
Cse_sc001862.1_g050.1	73.7561	1.83092	0.281221	6.5106	7.48499e-11	1.21726e-09
Cse_sc024830.1_g010.1	247.932	1.83016	0.15504	11.8045	3.7017e-32	1.93382e-30
Cse_sc014122.1_g050.1	323.465	1.82393	0.139605	13.0649	5.22421e-39	3.55505e-37
Cse_sc015463.1_g050.1	911.84	1.82303	0.110455	16.5047	3.39524e-61	4.61e-59
Cse_sc000033.1_g150.1	1072.69	1.82231	0.223269	8.16193	3.2972e-16	8.22443e-15
Cse_sc029120.1_g020.1	622.745	1.81938	0.101849	17.8635	2.26851e-71	4.00607e-69
Cse_sc039958.1_g010.1	89.3172	1.819	0.249135	7.30125	2.85097e-13	5.80376e-12
Cse_sc041508.1_g010.1	81.9916	1.81899	0.257505	7.06392	1.61871e-12	3.08982e-11
Cse_sc015417.1_g040.1	1604.5	1.8172	0.074432	24.4142	1.20984e-131	6.8285e-129
Cse_sc015765.1_g070.1	17.2715	1.81249	0.555383	3.26349	0.00110047	0.00646735
Cse_sc039828.1_g010.1	167.363	1.81137	0.182592	9.92029	3.39761e-23	1.24904e-21
Cse_sc014872.1_g010.1	313.315	1.81074	0.142316	12.7233	4.38872e-37	2.75227e-35
Cse_sc000641.1_g030.1	766.093	1.81047	0.0951035	19.0369	8.44196e-81	1.78678e-78
Cse_sc031089.1_g030.1	164.64	1.81036	0.189235	9.56673	1.10336e-21	3.76752e-20
Cse_sc012969.1_g010.1	216.658	1.80599	0.16361	11.0384	2.49378e-28	1.16154e-26
Cse_sc010305.1_g010.1	58.0479	1.79656	0.307819	5.83643	5.33303e-09	7.29616e-08
Cse_sc008877.1_g040.1	319.112	1.79598	0.139151	12.9067	4.12681e-38	2.69366e-36
Cse_sc021600.1_g010.1	16.4655	1.7955	0.571509	3.14168	0.00167979	0.0093889
Cse_sc024406.1_g010.1	623.332	1.78636	0.104461	17.1008	1.46486e-65	2.23101e-63
Cse_sc040620.1_g020.1	2171.35	1.785	0.075051	23.7838	4.91181e-125	2.52476e-122
Cse_sc007685.1_g010.1	652.28	1.78427	0.102127	17.4711	2.38021e-68	3.89286e-66
Cse_sc014998.1_g010.1	1500.47	1.78242	0.0776111	22.966	1.01898e-116	4.58302e-114
Cse_sc005327.1_g030.1	1277.01	1.76853	0.0770989	22.9385	1.91887e-116	8.49766e-114
Cse_sc054209.1_g010.1	12.3291	1.76298	0.664352	2.65369	0.00796169	0.0358931
Cse_sc004374.1_g030.1	103.075	1.76049	0.23773	7.40543	1.30723e-13	2.73662e-12
Cse_sc004915.1_g030.1	12.3206	1.76012	0.672672	2.61661	0.00888079	0.0393827
Cse_sc010729.1_g040.1	511.624	1.75928	0.111941	15.7161	1.17246e-55	1.36086e-53
Cse_sc044600.1_g010.1	57.5798	1.75784	0.334418	5.25641	1.46893e-07	1.69676e-06
Cse_sc017992.1_g030.1	829.296	1.75645	0.0930363	18.8792	1.69178e-79	3.52883e-77
Cse_sc014962.1_g010.1	194.394	1.75324	0.179169	9.78541	1.30069e-22	4.63372e-21
Cse_sc031395.1_g020.1	1413.97	1.74934	0.0856224	20.4309	8.88218e-93	2.5066e-90
Cse_sc002909.1_g070.1	1127.63	1.74812	0.0883228	19.7925	3.45784e-87	8.58052e-85
Cse_sc022182.1_g020.1	27.7394	1.74802	0.51293	3.40792	0.000654604	0.00408383
Cse_sc007050.1_g010.2	152.61	1.74712	0.194763	8.9705	2.95165e-19	8.82276e-18
Cse_sc021645.1_g020.1	54.0312	1.7454	0.319034	5.47089	4.47771e-08	5.51995e-07
Cse_sc001341.1_g050.1	12.8607	1.74467	0.668911	2.60822	0.00910139	0.0402062
Cse_sc006633.1_g050.1	21.2035	1.74457	0.508041	3.4339	0.000594956	0.00374498
Cse_sc004831.1_g010.1	13.4628	1.74048	0.636803	2.73315	0.00627321	0.029314
Cse_sc001907.1_g080.1	14.1232	1.7385	0.619183	2.80773	0.00498919	0.0241044
Cse_sc004807.1_g010.1	205.222	1.73803	0.173085	10.0415	1.00132e-23	3.77759e-22
Cse_sc000082.1_g130.1	11.516	1.7347	0.678313	2.55737	0.0105467	0.0454812
Cse_sc040241.1_g010.1	30.6292	1.72796	0.422181	4.09293	4.2595e-05	0.000337396
Cse_sc044013.1_g020.1	12.084	1.72333	0.68138	2.52917	0.0114332	0.0487416
Cse_sc001998.1_g040.1	406.76	1.72284	0.131186	13.1328	2.1368e-39	1.48929e-37
Cse_sc033305.1_g020.1	85.9029	1.72245	0.255961	6.72934	1.70434e-11	2.9536e-10
Cse_sc002636.1_g020.1	543.856	1.72146	0.10992	15.661	2.79661e-55	3.20719e-53
Cse_sc017534.1_g050.1	126.488	1.72001	0.208027	8.26822	1.35974e-16	3.47911e-15
Cse_sc000170.1_g080.1	259.198	1.71871	0.15351	11.1961	4.25947e-29	2.03331e-27
Cse_sc004360.1_g040.1	256.434	1.71239	0.155807	10.9904	4.24867e-28	1.95364e-26
Cse_sc006655.1_g030.1	13.9029	1.70752	0.613854	2.78164	0.00540849	0.0258696
Cse_sc003694.1_g080.1	1950.67	1.7075	0.080774	21.1393	3.4651e-99	1.09608e-96
Cse_sc050968.1_g010.1	346.306	1.70402	0.134517	12.6677	8.9252e-37	5.52499e-35
Cse_sc012318.1_g010.1	4068.76	1.70324	0.0580221	29.3551	2.05723e-189	3.1167e-186
Cse_sc003945.1_g020.1	17.0006	1.70193	0.593129	2.86941	0.00411244	0.0203781
Cse_sc002440.1_g010.1	35.8194	1.69524	0.39725	4.26745	1.9772e-05	0.000165255
Cse_sc005449.1_g020.1	363.207	1.69222	0.132085	12.8116	1.41278e-37	8.97722e-36
Cse_sc009107.1_g030.1	52.006	1.68977	0.321572	5.2547	1.48263e-07	1.71121e-06
Cse_sc013184.1_g050.1	284.886	1.68762	0.158863	10.6231	2.32667e-26	1.0011e-24
Cse_sc120951.1_g010.1	243.923	1.68733	0.181394	9.30203	1.37794e-20	4.43172e-19
Cse_sc003217.1_g060.1	260.243	1.68668	0.151638	11.1231	9.6843e-29	4.56988e-27
Cse_sc006462.1_g020.1	360.781	1.68582	0.129655	13.0024	1.18623e-38	7.90409e-37
Cse_sc032651.1_g010.1	170.488	1.68288	0.183321	9.17996	4.3126e-20	1.34203e-18
Cse_sc001370.1_g030.1	13.09	1.68169	0.65166	2.58063	0.00986194	0.0429724
Cse_sc012800.1_g030.1	56.6282	1.67568	0.330003	5.07777	3.81887e-07	4.19085e-06
Cse_sc014086.1_g010.1	246.2	1.67326	0.155349	10.771	4.71997e-27	2.09991e-25
Cse_sc001414.1_g040.1	400.86	1.67259	0.123393	13.555	7.40356e-42	5.77538e-40
Cse_sc053534.1_g020.1	78.3191	1.67169	0.268105	6.23518	4.51258e-10	6.84737e-09
Cse_sc008429.1_g020.1	166.511	1.66356	0.185587	8.9638	3.13682e-19	9.34714e-18
Cse_sc010668.1_g050.1	207.143	1.66231	0.167115	9.94709	2.59669e-23	9.61148e-22
Cse_sc036416.1_g010.1	588.309	1.66231	0.108783	15.281	1.02421e-52	1.08789e-50
Cse_sc032184.1_g020.1	173.783	1.66228	0.179006	9.28621	1.59885e-20	5.11936e-19
Cse_sc037402.1_g010.1	60.5972	1.66161	0.297774	5.58008	2.40409e-08	3.05931e-07
Cse_sc005570.1_g020.1	16.6928	1.65952	0.585002	2.83678	0.00455708	0.0222786
Cse_sc007589.1_g030.1	23.4625	1.65811	0.475297	3.48857	0.000485605	0.0031264
Cse_sc000501.1_g040.1	79.558	1.6573	0.271594	6.10211	1.0468e-09	1.53578e-08
Cse_sc033613.1_g010.1	122.729	1.65567	0.212643	7.78617	6.90735e-15	1.578e-13
Cse_sc005815.1_g040.1	54.2596	1.65513	0.318074	5.20359	1.95472e-07	2.22485e-06
Cse_sc024668.1_g010.1	9862.89	1.6551	0.0547263	30.2431	6.42001e-201	1.155e-197
Cse_sc011201.1_g030.1	252.006	1.65344	0.160712	10.2883	7.96008e-25	3.21362e-23
Cse_sc008845.1_g050.1	12.9014	1.64852	0.637684	2.58517	0.00973323	0.0425235
Cse_sc005984.1_g020.1	19.0097	1.64629	0.542047	3.03716	0.00238815	0.0127278
Cse_sc042249.1_g010.1	254.377	1.64339	0.150172	10.9434	7.14715e-28	3.26557e-26
Cse_sc028654.1_g020.1	1615.79	1.64076	0.0752318	21.8094	1.89053e-105	6.97679e-103
Cse_sc000735.1_g100.1	505.137	1.63818	0.110538	14.82	1.08834e-49	1.06196e-47
Cse_sc005325.1_g010.1	15.8603	1.63549	0.586845	2.78691	0.0053213	0.0255068
Cse_sc003074.1_g020.1	51.2366	1.63238	0.320928	5.08642	3.64888e-07	4.01503e-06
Cse_sc076862.1_g010.1	34.7408	1.63209	0.392415	4.15909	3.19512e-05	0.000257676
Cse_sc011558.1_g020.1	1228.24	1.62781	0.0872225	18.6627	9.9494e-78	2.00275e-75
Cse_sc035409.1_g010.1	37.1154	1.6272	0.376614	4.3206	1.55606e-05	0.000132754
Cse_sc005939.1_g010.1	21.2757	1.62521	0.499143	3.256	0.00112992	0.00662495
Cse_sc036713.1_g010.1	177.344	1.62362	0.194596	8.34356	7.20869e-17	1.87276e-15
Cse_sc055959.1_g010.1	90.2558	1.619	0.278239	5.81872	5.93008e-09	8.07844e-08
Cse_sc012999.1_g030.1	13.3313	1.61748	0.630921	2.56369	0.0103567	0.0447892
Cse_sc017140.1_g030.1	23.5848	1.61532	0.476888	3.38722	0.000706059	0.00436979
Cse_sc015855.1_g010.1	25.411	1.61485	0.471142	3.42752	0.000609124	0.0038258
Cse_sc003878.1_g040.1	22.9815	1.61446	0.495523	3.2581	0.00112162	0.00658086
Cse_sc003217.1_g070.1	32.0046	1.61043	0.405694	3.96957	7.2003e-05	0.000546429
Cse_sc022472.1_g010.1	118.85	1.60965	0.214941	7.48877	6.95194e-14	1.47927e-12
Cse_sc002283.1_g040.1	902.006	1.60822	0.103	15.6138	5.86239e-55	6.66991e-53
Cse_sc044280.1_g010.1	15.6831	1.60789	0.632446	2.54234	0.0110112	0.0471664
Cse_sc000284.1_g020.1	109.673	1.60608	0.222656	7.21328	5.46196e-13	1.09334e-11
Cse_sc001634.1_g030.1	14.4297	1.60462	0.629119	2.55059	0.0107542	0.0462373
Cse_sc003381.1_g010.1	15.6132	1.60407	0.632692	2.53531	0.0112348	0.0479763
Cse_sc058357.1_g010.1	425.894	1.60314	0.12239	13.0986	3.35309e-39	2.29806e-37
Cse_sc000392.1_g020.1	354.954	1.60283	0.133164	12.0366	2.283e-33	1.26865e-31
Cse_sc008422.1_g010.1	415.308	1.60166	0.124736	12.8405	9.72746e-38	6.25011e-36
Cse_sc012272.1_g010.1	1439.04	1.59994	0.0946615	16.9017	4.36928e-64	6.44973e-62
Cse_sc030386.1_g020.1	45.6422	1.59723	0.370222	4.31425	1.60146e-05	0.000136183
Cse_sc004990.1_g030.1	37.1896	1.59544	0.3851	4.14293	3.42899e-05	0.00027517
Cse_sc006625.1_g030.1	1033.02	1.59112	0.0892282	17.832	3.99065e-71	6.91992e-69
Cse_sc015312.1_g040.1	150.986	1.58689	0.199915	7.93779	2.05817e-15	4.89624e-14
Cse_sc024248.1_g030.1	18.4956	1.58499	0.544696	2.90986	0.00361587	0.0182154
Cse_sc018566.1_g020.1	19.6782	1.58445	0.522454	3.0327	0.00242379	0.0128986
Cse_sc032960.1_g010.1	20.8488	1.58267	0.501727	3.15444	0.00160806	0.00901596
Cse_sc007128.1_g060.1	19.6712	1.58247	0.520672	3.03928	0.0023714	0.0126573
Cse_sc012047.1_g020.1	16.1097	1.58233	0.582761	2.71523	0.00662298	0.030724
Cse_sc064029.1_g010.1	20.2259	1.58033	0.521422	3.03082	0.00243892	0.0129672
Cse_sc001075.1_g080.1	77.9085	1.57696	0.272854	5.77952	7.49124e-09	1.00811e-07
Cse_sc002419.1_g010.1	204.865	1.57597	0.177501	8.87866	6.76731e-19	1.9857e-17
Cse_sc008866.1_g010.1	301.729	1.5752	0.139362	11.3029	1.26952e-29	6.21483e-28
Cse_sc022347.1_g020.1	419.192	1.57442	0.126859	12.4107	2.28544e-35	1.36487e-33
Cse_sc012356.1_g010.1	69.3599	1.57023	0.291987	5.37774	7.54249e-08	9.02901e-07
Cse_sc004166.1_g010.1	693.127	1.57012	0.0981383	15.9991	1.29645e-57	1.56799e-55
Cse_sc020820.1_g010.1	30.2042	1.56809	0.418929	3.7431	0.000181764	0.001283
Cse_sc008307.1_g010.1	28.3919	1.56728	0.437077	3.58581	0.000336038	0.00224376
Cse_sc012111.1_g020.1	166.857	1.56685	0.183181	8.55354	1.19366e-17	3.25682e-16
Cse_sc001874.1_g010.1	298.885	1.56322	0.143816	10.8696	1.6095e-27	7.28449e-26
Cse_sc020457.1_g010.1	2182.73	1.56048	0.0661903	23.5756	6.85391e-123	3.28816e-120
Cse_sc003082.1_g060.1	590.781	1.56005	0.115512	13.5055	1.45093e-41	1.11971e-39
Cse_sc073235.1_g010.1	237.518	1.55808	0.155832	9.99846	1.54787e-23	5.78641e-22
Cse_sc004722.1_g050.1	116.675	1.55783	0.222598	6.9984	2.58908e-12	4.84884e-11
Cse_sc001138.1_g030.1	16.4915	1.55766	0.565953	2.75227	0.00591838	0.0279325
Cse_sc022453.1_g020.1	20.0095	1.55614	0.524577	2.96647	0.00301239	0.0155592
Cse_sc015644.1_g020.1	51.1582	1.55457	0.324708	4.78759	1.68795e-06	1.68065e-05
Cse_sc010075.1_g030.1	14.6981	1.55374	0.592305	2.62321	0.00871066	0.0387792
Cse_sc048305.1_g010.1	41.7712	1.55347	0.360677	4.30708	1.6542e-05	0.000140295
Cse_sc042559.1_g030.1	62.7879	1.55046	0.312568	4.96041	7.03454e-07	7.44719e-06
Cse_sc000347.1_g030.1	110.28	1.54799	0.221569	6.98647	2.81893e-12	5.25537e-11
Cse_sc047740.1_g010.1	43.3805	1.54585	0.35847	4.31237	1.61512e-05	0.000137304
Cse_sc004683.1_g010.1	21.6607	1.54514	0.50108	3.08361	0.00204503	0.0111552
Cse_sc065692.1_g010.1	140.415	1.54444	0.228096	6.77099	1.27906e-11	2.23816e-10
Cse_sc036385.1_g030.1	108.343	1.54432	0.227385	6.79168	1.10836e-11	1.95569e-10
Cse_sc075657.1_g010.1	44.945	1.53672	0.346327	4.43718	9.11452e-06	8.0851e-05
Cse_sc001094.1_g060.1	26.2255	1.53297	0.447576	3.42505	0.000614696	0.00385659
Cse_sc024527.1_g010.1	43.0971	1.5323	0.347578	4.40851	1.04086e-05	9.13171e-05
Cse_sc017655.1_g010.1	141.476	1.53159	0.201737	7.59201	3.14985e-14	6.84806e-13
Cse_sc010789.1_g010.1	157.164	1.52993	0.204297	7.48875	6.95311e-14	1.47927e-12
Cse_sc015042.1_g020.1	62.2144	1.52953	0.310017	4.9337	8.06853e-07	8.43941e-06
Cse_sc013860.1_g020.1	759.617	1.52867	0.10111	15.1188	1.21731e-51	1.28353e-49
Cse_sc009029.1_g020.1	1836.35	1.52853	0.0786312	19.4392	3.59555e-84	8.27983e-82
Cse_sc027676.1_g010.1	1779.98	1.52807	0.0722553	21.1483	2.86231e-99	9.2575e-97
Cse_sc002436.1_g040.1	30.8147	1.52797	0.412784	3.70162	0.000214225	0.00149021
Cse_sc006759.1_g010.1	14.5301	1.52774	0.606094	2.52064	0.0117143	0.0496974
Cse_sc012930.1_g020.1	32.5373	1.52701	0.41249	3.70193	0.000213969	0.00148915
Cse_sc011158.1_g010.1	15.6635	1.52631	0.582168	2.62177	0.00874739	0.0389111
Cse_sc006699.1_g050.1	52.2233	1.52513	0.318004	4.79595	1.61906e-06	1.62216e-05
Cse_sc006530.1_g030.1	585.374	1.52441	0.106219	14.3515	1.04235e-46	9.37624e-45
Cse_sc014765.1_g010.1	22.0448	1.52224	0.5035	3.02331	0.00250026	0.0132493
Cse_sc009590.1_g010.1	1085.36	1.52169	0.101625	14.9736	1.09236e-50	1.11108e-48
Cse_sc026618.1_g010.1	47.4874	1.51973	0.341656	4.44812	8.66239e-06	7.71494e-05
Cse_sc007092.1_g020.1	258.204	1.51935	0.151387	10.0362	1.05666e-23	3.98116e-22
Cse_sc000226.1_g020.1	47.487	1.51916	0.345763	4.39365	1.11465e-05	9.73463e-05
Cse_sc007030.1_g030.1	11125.3	1.51844	0.0619068	24.5279	7.44715e-133	4.37482e-130
Cse_sc005426.1_g010.1	78.6931	1.51719	0.263687	5.75377	8.72746e-09	1.16359e-07
Cse_sc011036.1_g020.1	407.63	1.51677	0.126703	11.971	5.03916e-33	2.7629e-31
Cse_sc022897.1_g010.1	53.166	1.51651	0.317196	4.78099	1.7443e-06	1.73257e-05
Cse_sc001778.1_g060.1	798.496	1.51488	0.0923122	16.4104	1.61105e-60	2.12725e-58
Cse_sc002161.1_g040.1	397.018	1.50948	0.124124	12.1611	5.00772e-34	2.83754e-32
Cse_sc004822.1_g020.1	57.6418	1.50878	0.310123	4.86509	1.14404e-06	1.16943e-05
Cse_sc011159.1_g020.1	699.117	1.50444	0.0968871	15.5277	2.25289e-54	2.49421e-52
Cse_sc013286.1_g010.1	97.2112	1.50421	0.239659	6.27644	3.46402e-10	5.32081e-09
Cse_sc000353.1_g040.1	16.6506	1.5042	0.574122	2.62	0.0087929	0.0390592
Cse_sc019840.1_g010.1	16.6714	1.50299	0.576711	2.60614	0.00915694	0.0404144
Cse_sc019091.1_g030.1	16.1084	1.50231	0.595734	2.52177	0.0116765	0.0495807
Cse_sc032044.1_g010.1	51.1232	1.50112	0.328737	4.56631	4.96384e-06	4.59225e-05
Cse_sc010928.1_g010.1	2367.73	1.50052	0.0661072	22.6983	4.66069e-114	1.97291e-111
Cse_sc015399.1_g020.1	126.332	1.49932	0.2335	6.42108	1.35308e-10	2.1638e-09
Cse_sc000035.1_g150.1	50.4272	1.49872	0.343757	4.35984	1.30159e-05	0.000112613
Cse_sc022176.1_g010.1	349.759	1.49775	0.143711	10.422	1.96774e-25	8.14985e-24
Cse_sc000195.1_g060.1	70.4696	1.49686	0.278345	5.37771	7.54378e-08	9.02901e-07
Cse_sc011319.1_g020.1	1150.85	1.49635	0.0805956	18.5662	6.03547e-77	1.19814e-74
Cse_sc023723.1_g010.1	951.427	1.49265	0.101208	14.7484	3.15209e-49	3.02443e-47
Cse_sc007197.1_g020.1	27.4534	1.49133	0.440097	3.38864	0.000702414	0.00434911
Cse_sc008338.1_g010.1	94.889	1.49131	0.241639	6.17164	6.75836e-10	1.00798e-08
Cse_sc001804.1_g030.1	678.378	1.4911	0.104577	14.2583	3.97807e-46	3.46996e-44
Cse_sc018493.1_g050.1	111.944	1.49077	0.228121	6.53499	6.36134e-11	1.04456e-09
Cse_sc009088.1_g040.1	31.4224	1.48996	0.412365	3.61321	0.000302435	0.00203782
Cse_sc046981.1_g010.1	131.374	1.48926	0.206678	7.20568	5.77548e-13	1.15289e-11
Cse_sc021078.1_g010.1	701.548	1.48894	0.101123	14.7241	4.51683e-49	4.3052e-47
Cse_sc007664.1_g010.1	128.883	1.48806	0.224961	6.61476	3.72149e-11	6.26084e-10
Cse_sc007968.1_g030.1	86.7292	1.48767	0.260353	5.71404	1.10326e-08	1.45276e-07
Cse_sc014196.1_g020.1	213.978	1.48756	0.170027	8.74896	2.15331e-18	6.14912e-17
Cse_sc007788.1_g010.1	17.6946	1.48672	0.548728	2.70939	0.00674076	0.031195
Cse_sc007962.1_g060.1	39.912	1.48576	0.359874	4.12856	3.65037e-05	0.000291311
Cse_sc046833.1_g010.1	47.3019	1.48431	0.339919	4.36666	1.2616e-05	0.000109251
Cse_sc000751.1_g080.1	145.283	1.48376	0.197637	7.5075	6.02666e-14	1.28788e-12
Cse_sc012239.1_g030.1	98.3537	1.48021	0.239532	6.1796	6.42645e-10	9.60464e-09
Cse_sc010456.1_g010.1	292.286	1.47959	0.143652	10.2998	7.06074e-25	2.86258e-23
Cse_sc043212.1_g010.1	138.825	1.47942	0.215283	6.87197	6.33229e-12	1.14279e-10
Cse_sc021505.1_g030.1	233.024	1.47885	0.158429	9.33447	1.01496e-20	3.29005e-19
Cse_sc005681.1_g060.1	127.763	1.47583	0.215823	6.83816	8.02147e-12	1.43504e-10
Cse_sc013537.1_g030.1	34.5352	1.47113	0.391414	3.75849	0.000170943	0.00121078
Cse_sc028396.1_g010.1	681.555	1.46926	0.109331	13.4386	3.58939e-41	2.7406e-39
Cse_sc022369.1_g020.1	192.339	1.46897	0.172891	8.49649	1.95414e-17	5.27673e-16
Cse_sc012131.1_g020.1	720.032	1.46663	0.0972736	15.0773	2.28297e-51	2.3724e-49
Cse_sc005000.1_g020.1	992.187	1.46606	0.0856947	17.1079	1.29602e-65	1.98436e-63
Cse_sc000777.1_g100.1	18.0694	1.46457	0.531119	2.75752	0.00582411	0.0275735
Cse_sc002260.1_g040.1	495.678	1.46379	0.113593	12.8863	5.37722e-38	3.49398e-36
Cse_sc018680.1_g010.1	933.75	1.46238	0.0870755	16.7944	2.68087e-63	3.85844e-61
Cse_sc054744.1_g010.1	38.9138	1.46137	0.37689	3.87744	0.000105562	0.000777332
Cse_sc010789.1_g020.1	364.864	1.46112	0.126198	11.578	5.32805e-31	2.71929e-29
Cse_sc009399.1_g020.1	58.5871	1.45905	0.299473	4.87205	1.10446e-06	1.13219e-05
Cse_sc019216.1_g020.1	94.6405	1.45861	0.242492	6.01508	1.79803e-09	2.56728e-08
Cse_sc034214.1_g010.1	234.169	1.4579	0.159744	9.12648	7.07624e-20	2.18551e-18
Cse_sc023491.1_g010.1	30.4176	1.45757	0.416734	3.49761	0.000469452	0.0030285
Cse_sc029294.1_g010.1	17479	1.45744	0.0473491	30.7806	4.75842e-208	9.78366e-205
Cse_sc013595.1_g020.1	382.004	1.45623	0.127759	11.3982	4.26632e-30	2.11007e-28
Cse_sc005130.1_g010.1	2257.28	1.45102	0.0652791	22.2279	1.84553e-109	7.37828e-107
Cse_sc011383.1_g060.1	318.79	1.45027	0.137053	10.5819	3.61666e-26	1.54689e-24
Cse_sc051388.1_g010.1	254.029	1.44889	0.155324	9.32822	1.07665e-20	3.4861e-19
Cse_sc000818.1_g030.1	19.0586	1.44841	0.537261	2.69593	0.00701933	0.0322714
Cse_sc000907.1_g060.1	24.6656	1.44791	0.465642	3.10949	0.00187409	0.0103285
Cse_sc003553.1_g040.1	258.893	1.44778	0.148898	9.72326	2.39984e-22	8.4449e-21
Cse_sc003551.1_g010.1	27.462	1.44736	0.447792	3.23222	0.00122832	0.00712559
Cse_sc017354.1_g010.1	1485.17	1.44666	0.0750552	19.2746	8.78584e-83	1.96047e-80
Cse_sc008851.1_g030.1	5458.73	1.44594	0.0548039	26.3838	2.10019e-153	1.72726e-150
Cse_sc046956.1_g020.1	664.407	1.44575	0.112782	12.8189	1.28497e-37	8.20128e-36
Cse_sc003246.1_g010.1	43.6568	1.44532	0.345142	4.18761	2.81903e-05	0.000229355
Cse_sc002137.1_g020.1	869.918	1.44365	0.0964287	14.9712	1.13247e-50	1.14782e-48
Cse_sc020944.1_g010.1	2382.33	1.44225	0.0652113	22.1165	2.19069e-108	8.52148e-106
Cse_sc040236.1_g010.1	342.631	1.44129	0.134573	10.7101	9.13086e-27	4.00658e-25
Cse_sc030550.1_g030.1	117.316	1.44057	0.212881	6.76701	1.31467e-11	2.29907e-10
Cse_sc001414.1_g030.1	477.231	1.44047	0.126356	11.4001	4.17483e-30	2.06837e-28
Cse_sc031639.1_g020.1	45.7768	1.43945	0.351364	4.09676	4.18977e-05	0.000332238
Cse_sc061546.1_g010.1	66.3932	1.43807	0.297315	4.83687	1.31901e-06	1.3322e-05
Cse_sc017730.1_g040.1	28.9438	1.43477	0.440347	3.25828	0.0011209	0.00657933
Cse_sc007822.1_g030.1	826.278	1.4314	0.0954437	14.9974	7.63967e-51	7.8259e-49
Cse_sc002327.1_g070.1	22.2624	1.43085	0.48635	2.94201	0.00326087	0.0166396
Cse_sc004554.1_g050.1	22.8001	1.42953	0.498524	2.86752	0.00413709	0.0204826
Cse_sc013366.1_g060.1	571.766	1.42834	0.107331	13.3078	2.08517e-40	1.52339e-38
Cse_sc000910.1_g010.1	430.62	1.42807	0.122522	11.6556	2.14805e-31	1.10611e-29
Cse_sc027160.1_g010.1	1187.21	1.42793	0.0820686	17.3992	8.36931e-68	1.31645e-65
Cse_sc036222.1_g030.1	9680.97	1.42671	0.0729068	19.5689	2.8457e-85	6.71422e-83
Cse_sc003218.1_g030.1	110.393	1.4263	0.240387	5.93335	2.96821e-09	4.14354e-08
Cse_sc033014.1_g010.1	27.2066	1.42616	0.445016	3.20474	0.00135185	0.00775314
Cse_sc007359.1_g040.1	67.6343	1.42339	0.283337	5.02369	5.06887e-07	5.47085e-06
Cse_sc038084.1_g020.1	40.9661	1.42278	0.387864	3.66825	0.000244216	0.00168136
Cse_sc022458.1_g020.1	546.621	1.42253	0.110591	12.863	7.27292e-38	4.71511e-36
Cse_sc013280.1_g030.1	52.6665	1.42183	0.329184	4.31925	1.56557e-05	0.000133486
Cse_sc010370.1_g050.1	116.311	1.42116	0.214627	6.62154	3.55478e-11	5.99089e-10
Cse_sc082665.1_g010.1	103.451	1.41823	0.226063	6.27362	3.52753e-10	5.41546e-09
Cse_sc045911.1_g020.1	310.667	1.41634	0.139292	10.1681	2.75118e-24	1.06729e-22
Cse_sc040665.1_g020.1	1122.8	1.41523	0.0882823	16.0307	7.79962e-58	9.47308e-56
Cse_sc014365.1_g010.1	182.592	1.41211	0.179433	7.86983	3.55135e-15	8.30427e-14
Cse_sc000001.1_g240.1	239.754	1.41022	0.15766	8.94473	3.72867e-19	1.10763e-17
Cse_sc014463.1_g020.1	24.2493	1.40983	0.465649	3.02768	0.00246441	0.0130737
Cse_sc020158.1_g010.1	31.9379	1.40954	0.406853	3.4645	0.000531216	0.00338748
Cse_sc013982.1_g040.1	450.188	1.4093	0.11912	11.8309	2.70255e-32	1.42478e-30
Cse_sc047316.1_g020.1	275.943	1.40797	0.14437	9.75253	1.79926e-22	6.35479e-21
Cse_sc042709.1_g010.1	124.475	1.40753	0.213812	6.58302	4.6099e-11	7.67472e-10
Cse_sc028866.1_g030.1	17.0555	1.40703	0.549702	2.55963	0.0104783	0.0452366
Cse_sc005935.1_g030.1	485.796	1.40393	0.118185	11.8791	1.52078e-32	8.09162e-31
Cse_sc028426.1_g020.1	21.4518	1.40321	0.506853	2.76847	0.00563207	0.0267656
Cse_sc001114.1_g060.1	20.8912	1.40232	0.501646	2.79544	0.00518284	0.0249187
Cse_sc004907.1_g050.1	28.0142	1.40082	0.455581	3.0748	0.00210646	0.0114491
Cse_sc133133.1_g010.1	134.36	1.3988	0.211435	6.61577	3.69629e-11	6.22209e-10
Cse_sc021567.1_g020.1	1401.34	1.39771	0.085922	16.2672	1.6868e-59	2.13897e-57
Cse_sc007397.1_g070.1	614.164	1.39427	0.100934	13.8137	2.10851e-43	1.69063e-41
Cse_sc001692.1_g090.1	381.447	1.39385	0.123415	11.294	1.40477e-29	6.84201e-28
Cse_sc012765.1_g040.1	31.699	1.3935	0.419211	3.3241	0.000887055	0.00535189
Cse_sc064981.1_g010.1	94.5659	1.39173	0.239779	5.80422	6.46679e-09	8.76397e-08
Cse_sc003444.1_g040.1	72.1474	1.39047	0.277	5.01976	5.17369e-07	5.56936e-06
Cse_sc001281.1_g030.1	36.5114	1.3851	0.396738	3.49122	0.000480818	0.00309836
Cse_sc015763.1_g050.1	1175.26	1.38385	0.0857313	16.1417	1.29826e-58	1.61079e-56
Cse_sc011136.1_g020.1	48.9909	1.38267	0.327942	4.21621	2.48446e-05	0.000204154
Cse_sc022103.1_g060.1	19.0664	1.38152	0.540211	2.55738	0.0105465	0.0454812
Cse_sc017823.1_g010.1	96.9064	1.38082	0.248949	5.54661	2.91266e-08	3.67401e-07
Cse_sc005793.1_g050.1	974.335	1.38056	0.0837799	16.4784	5.24626e-61	7.05671e-59
Cse_sc038904.1_g020.1	478.31	1.38042	0.119752	11.5273	9.6069e-31	4.85845e-29
Cse_sc027269.1_g020.1	57.6534	1.38008	0.320106	4.31131	1.62289e-05	0.000137843
Cse_sc020079.1_g020.1	31.0093	1.37991	0.407413	3.387	0.000706623	0.0043714
Cse_sc008714.1_g010.1	710.628	1.37927	0.0946196	14.577	3.93533e-48	3.66597e-46
Cse_sc018904.1_g030.1	27.1698	1.37902	0.4424	3.11713	0.00182618	0.0101012
Cse_sc000849.1_g010.1	121.79	1.37876	0.20911	6.59347	4.29665e-11	7.18229e-10
Cse_sc188426.1_g010.1	92.3095	1.37624	0.244161	5.63661	1.73435e-08	2.24273e-07
Cse_sc002592.1_g020.1	351.821	1.37605	0.130791	10.521	6.91502e-26	2.91007e-24
Cse_sc021360.1_g010.1	20.0756	1.37374	0.508545	2.70131	0.00690678	0.0317997
Cse_sc024286.1_g040.1	70.4951	1.37304	0.282089	4.86739	1.13079e-06	1.15754e-05
Cse_sc018781.1_g030.1	43.9187	1.37284	0.344023	3.99056	6.59182e-05	0.000503437
Cse_sc028779.1_g010.1	1192.29	1.37238	0.0858447	15.9868	1.5797e-57	1.90258e-55
Cse_sc013573.1_g020.1	106.202	1.3716	0.226234	6.06277	1.33799e-09	1.94025e-08
Cse_sc009290.1_g020.1	189.052	1.37126	0.17459	7.85418	4.02404e-15	9.3867e-14
Cse_sc013490.1_g020.1	41.6882	1.37014	0.351529	3.89767	9.7122e-05	0.000719418
Cse_sc003392.1_g070.1	434.995	1.36847	0.120533	11.3534	7.13092e-30	3.51478e-28
Cse_sc007619.1_g040.1	36.7984	1.36741	0.383895	3.56194	0.000368129	0.00243432
Cse_sc017903.1_g030.1	257.25	1.36662	0.158803	8.60572	7.58393e-18	2.09303e-16
Cse_sc000075.1_g070.1	1297.04	1.36657	0.0884584	15.4488	7.68898e-54	8.38361e-52
Cse_sc036330.1_g040.1	25.379	1.3653	0.467868	2.91812	0.00352147	0.0178078
Cse_sc009111.1_g030.1	248.669	1.36511	0.158856	8.59336	8.4464e-18	2.32215e-16
Cse_sc000217.1_g050.1	2740.01	1.36454	0.0725918	18.7975	7.92184e-79	1.62879e-76
Cse_sc000466.1_g080.1	786.349	1.3644	0.118266	11.5368	8.60972e-31	4.37091e-29
Cse_sc053419.1_g010.1	157.234	1.36409	0.189482	7.19906	6.06277e-13	1.20689e-11
Cse_sc000810.1_g050.1	246.562	1.36127	0.154303	8.82201	1.12419e-18	3.24897e-17
Cse_sc104196.1_g010.1	62.5722	1.36076	0.289525	4.69996	2.6021e-06	2.52279e-05
Cse_sc034760.1_g010.1	625.084	1.36053	0.116282	11.7003	1.2697e-31	6.56162e-30
Cse_sc008365.1_g050.1	4289.89	1.36032	0.0571153	23.8171	2.21913e-125	1.16141e-122
Cse_sc023744.1_g010.1	1213.37	1.35972	0.100435	13.5384	9.28035e-42	7.2004e-40
Cse_sc027058.1_g010.1	5174.03	1.35971	0.0752917	18.0592	6.67958e-73	1.22466e-70
Cse_sc003791.1_g040.1	23.1618	1.35959	0.487087	2.79126	0.00525033	0.0252095
Cse_sc021670.1_g040.1	321.607	1.35724	0.1399	9.70156	2.96917e-22	1.04102e-20
Cse_sc015260.1_g030.1	139.542	1.35665	0.222503	6.09724	1.07914e-09	1.58162e-08
Cse_sc002358.1_g030.1	31.1934	1.35498	0.409577	3.30824	0.000938845	0.00563131
Cse_sc011501.1_g030.1	18.2827	1.35447	0.535782	2.52802	0.0114708	0.0488658
Cse_sc001837.1_g030.1	1093.97	1.35432	0.082688	16.3787	2.71631e-60	3.53797e-58
Cse_sc000863.1_g100.1	69.4299	1.35431	0.287922	4.70375	2.55425e-06	2.47723e-05
Cse_sc007140.1_g010.1	36.5381	1.35238	0.375864	3.59807	0.000320588	0.00214907
Cse_sc002651.1_g050.1	771.932	1.35133	0.094636	14.2792	2.94814e-46	2.58726e-44
Cse_sc022700.1_g020.1	22.0011	1.35099	0.48924	2.76141	0.00575526	0.0272759
Cse_sc003850.1_g030.1	63.3701	1.35041	0.287649	4.69465	2.67068e-06	2.58145e-05
Cse_sc010384.1_g010.1	1003.37	1.34991	0.0888637	15.1908	4.0666e-52	4.30356e-50
Cse_sc014497.1_g010.1	314.207	1.34756	0.134982	9.98328	1.80411e-23	6.70081e-22
Cse_sc005795.1_g030.1	587.452	1.3469	0.103515	13.0116	1.05183e-38	7.04117e-37
Cse_sc007191.1_g050.1	37.5354	1.34682	0.370502	3.63512	0.000277855	0.00188544
Cse_sc013695.1_g030.1	24.6593	1.34573	0.468585	2.8719	0.00408017	0.0202287
Cse_sc001966.1_g060.1	1425.9	1.34523	0.0735405	18.2923	9.52696e-75	1.80417e-72
Cse_sc031565.1_g020.1	173.011	1.34511	0.17851	7.53517	4.87708e-14	1.04766e-12
Cse_sc032689.1_g010.1	69.6049	1.3435	0.280534	4.78909	1.67538e-06	1.66871e-05
Cse_sc010031.1_g020.1	20.8974	1.34326	0.507944	2.6445	0.00818122	0.0367504
Cse_sc002748.1_g010.1	28.3406	1.34314	0.441333	3.04337	0.00233946	0.0125216
Cse_sc044077.1_g010.1	272.286	1.34258	0.147537	9.09993	9.03917e-20	2.78281e-18
Cse_sc088603.1_g020.1	31.0193	1.34083	0.412565	3.24999	0.0011541	0.00674534
Cse_sc015330.1_g020.1	1174.73	1.33872	0.0820394	16.318	7.35008e-60	9.48753e-58
Cse_sc038688.1_g020.1	140.943	1.33791	0.203005	6.59051	4.38326e-11	7.31433e-10
Cse_sc051866.1_g010.1	284.592	1.33779	0.149146	8.96968	2.97389e-19	8.88001e-18
Cse_sc002379.1_g060.1	739.282	1.33374	0.0981617	13.5872	4.77264e-42	3.73316e-40
Cse_sc001124.1_g030.1	116.179	1.33242	0.227257	5.86307	4.54376e-09	6.24604e-08
Cse_sc013460.1_g030.1	41.5188	1.33144	0.358575	3.71313	0.000204708	0.00143092
Cse_sc001457.1_g090.1	394.375	1.33035	0.128933	10.3182	5.83235e-25	2.3679e-23
Cse_sc004306.1_g020.1	2424.75	1.33021	0.062901	21.1477	2.89496e-99	9.25906e-97
Cse_sc043277.1_g020.1	1046.25	1.32973	0.0892517	14.8986	3.36552e-50	3.35213e-48
Cse_sc003050.1_g020.1	106.376	1.32898	0.23065	5.76187	8.31879e-09	1.11272e-07
Cse_sc025014.1_g010.1	51.5969	1.32889	0.319364	4.16105	3.16781e-05	0.000255923
Cse_sc017048.1_g030.1	288.675	1.32724	0.14314	9.27232	1.82138e-20	5.81247e-19
Cse_sc027269.1_g010.1	185.31	1.32564	0.179371	7.39049	1.46287e-13	3.04915e-12
Cse_sc003503.1_g050.1	33.4656	1.32313	0.421885	3.13622	0.00171139	0.00953955
Cse_sc020761.1_g010.1	46.6697	1.32238	0.331734	3.98627	6.71209e-05	0.000511895
Cse_sc021852.1_g020.1	101.294	1.32178	0.227352	5.81383	6.10611e-09	8.30644e-08
Cse_sc044077.1_g020.1	130.365	1.32112	0.204654	6.45538	1.07945e-10	1.73683e-09
Cse_sc004799.1_g010.1	491.041	1.32009	0.116639	11.3177	1.0725e-29	5.26826e-28
Cse_sc011296.1_g010.1	1649.44	1.31934	0.0726004	18.1726	8.51002e-74	1.58039e-71
Cse_sc000895.1_g090.1	42.9067	1.31921	0.36834	3.58151	0.000341616	0.00227678
Cse_sc000222.1_g080.1	263.759	1.31819	0.152409	8.64901	5.1947e-18	1.45033e-16
Cse_sc008148.1_g030.1	20.6437	1.3172	0.497285	2.64879	0.00807804	0.0363251
Cse_sc035209.1_g010.1	366.689	1.31712	0.126535	10.4091	2.25325e-25	9.31893e-24
Cse_sc001149.1_g060.1	49.6764	1.31368	0.321765	4.08273	4.451e-05	0.000350635
Cse_sc010279.1_g010.1	42.2416	1.31335	0.353533	3.71493	0.00020326	0.00142218
Cse_sc000458.1_g060.1	216.057	1.31238	0.174854	7.50557	6.11634e-14	1.30607e-12
Cse_sc012588.1_g030.1	269.56	1.31057	0.150126	8.72983	2.5505e-18	7.25456e-17
Cse_sc029171.1_g010.1	34.2907	1.31038	0.398631	3.28721	0.00101186	0.00601414
Cse_sc014573.1_g020.1	67.5342	1.30998	0.27805	4.71131	2.46134e-06	2.39115e-05
Cse_sc004302.1_g050.1	28.9889	1.30981	0.434322	3.01576	0.00256339	0.0135564
Cse_sc016359.1_g010.1	55.3837	1.30915	0.307302	4.26015	2.04293e-05	0.000170156
Cse_sc019845.1_g040.1	41.677	1.30854	0.372384	3.51395	0.000441498	0.00286551
Cse_sc020247.1_g020.1	51.0325	1.30531	0.333462	3.91442	9.06229e-05	0.000676149
Cse_sc004096.1_g090.1	34.2248	1.30494	0.398655	3.27336	0.00106277	0.00628168
Cse_sc024555.1_g040.1	32.6542	1.30429	0.410442	3.17778	0.00148409	0.00840768
Cse_sc000354.1_g050.1	550.478	1.30419	0.115382	11.3033	1.26398e-29	6.19822e-28
Cse_sc002748.1_g030.1	133.081	1.30353	0.204388	6.37769	1.79775e-10	2.83552e-09
Cse_sc024739.1_g030.1	19.4639	1.30286	0.509641	2.55643	0.0105753	0.0455908
Cse_sc000244.1_g060.1	855.089	1.30256	0.0902279	14.4364	3.05452e-47	2.78242e-45
Cse_sc048900.1_g010.1	88.2976	1.3014	0.262975	4.94874	7.46973e-07	7.85878e-06
Cse_sc014477.1_g030.1	53.621	1.30132	0.31008	4.19671	2.70821e-05	0.000221207
Cse_sc000318.1_g080.1	23.6607	1.30094	0.466602	2.78811	0.00530164	0.0254261
Cse_sc002924.1_g030.1	240.109	1.30024	0.151393	8.58848	8.81294e-18	2.42062e-16
Cse_sc008704.1_g040.1	77.7063	1.29928	0.268903	4.83179	1.35314e-06	1.36531e-05
Cse_sc029377.1_g020.1	43.0173	1.29833	0.355475	3.65237	0.000259834	0.00177698
Cse_sc000152.1_g020.1	1068.87	1.29788	0.0931811	13.9286	4.24463e-44	3.45146e-42
Cse_sc012513.1_g010.1	70.8305	1.29749	0.277138	4.68175	2.8443e-06	2.73275e-05
Cse_sc009939.1_g020.1	468.299	1.29377	0.116786	11.0781	1.60192e-28	7.49778e-27
Cse_sc003242.1_g040.1	55.0289	1.29376	0.307782	4.2035	2.62817e-05	0.000215225
Cse_sc005559.1_g060.1	248.801	1.29284	0.154499	8.36799	5.86117e-17	1.53237e-15
Cse_sc000629.1_g020.1	2647.7	1.29268	0.0655024	19.7349	1.08246e-86	2.66313e-84
Cse_sc013020.1_g050.1	421.004	1.29221	0.119469	10.8163	2.88146e-27	1.29194e-25
Cse_sc007608.1_g050.1	222.37	1.29051	0.159459	8.09306	5.81828e-16	1.42779e-14
Cse_sc001386.1_g050.1	37.1064	1.2903	0.386933	3.33468	0.000853987	0.00517081
Cse_sc003435.1_g030.1	409.48	1.28974	0.119458	10.7966	3.57118e-27	1.59622e-25
Cse_sc009397.1_g050.1	469.599	1.2893	0.112651	11.4451	2.48757e-30	1.24314e-28
Cse_sc003394.1_g030.1	1362.67	1.28803	0.081575	15.7895	3.67738e-56	4.30298e-54
Cse_sc008919.1_g010.1	3043.88	1.28755	0.0674678	19.0839	3.43545e-81	7.32514e-79
Cse_sc000113.1_g020.1	30.7614	1.28446	0.416116	3.08679	0.00202334	0.0110642
Cse_sc028661.1_g020.1	37.5296	1.28436	0.394881	3.25252	0.00114387	0.00669236
Cse_sc009349.1_g040.1	11019.8	1.2828	0.0515986	24.8612	1.95603e-136	1.224e-133
Cse_sc054895.1_g010.1	30.7377	1.28259	0.413365	3.1028	0.00191696	0.0105406
Cse_sc012236.1_g030.1	3415	1.28211	0.0599606	21.3825	1.94457e-101	6.58525e-99
Cse_sc014063.1_g010.1	562.778	1.28064	0.114058	11.228	2.97204e-29	1.42822e-27
Cse_sc006945.1_g030.1	613.081	1.28037	0.111385	11.4951	1.3969e-30	7.02966e-29
Cse_sc005855.1_g010.1	35.9405	1.28009	0.377857	3.38777	0.000704621	0.00436183
Cse_sc007323.1_g020.1	1561.49	1.27981	0.0815841	15.687	1.85712e-55	2.14528e-53
Cse_sc039729.1_g010.1	23.3937	1.27892	0.49424	2.58766	0.00966301	0.0422913
Cse_sc008865.1_g040.1	31.1897	1.27608	0.413473	3.08624	0.00202702	0.0110801
Cse_sc005495.1_g020.1	83.6341	1.27492	0.258871	4.92493	8.43917e-07	8.78877e-06
Cse_sc009911.1_g020.1	1008.04	1.27359	0.0907092	14.0403	8.82877e-45	7.32381e-43
Cse_sc004655.1_g070.1	8564.48	1.27299	0.0615602	20.6787	5.38354e-95	1.58128e-92
Cse_sc028004.1_g020.1	53.4978	1.27256	0.320076	3.9758	7.01426e-05	0.000532872
Cse_sc017441.1_g010.1	160.931	1.27136	0.189677	6.70275	2.04536e-11	3.52127e-10
Cse_sc004665.1_g020.1	32.1176	1.26902	0.405198	3.13184	0.00173714	0.0096678
Cse_sc000927.1_g010.1	60.6142	1.26889	0.312455	4.06103	4.88577e-05	0.000381543
Cse_sc015221.1_g040.1	274.695	1.26867	0.141833	8.94481	3.72587e-19	1.10763e-17
Cse_sc013615.1_g010.1	612.031	1.26832	0.101589	12.4848	9.03425e-36	5.4404e-34
Cse_sc008465.1_g010.1	880.08	1.26766	0.089755	14.1236	2.71776e-45	2.29416e-43
Cse_sc001438.1_g050.1	315.91	1.26739	0.135739	9.33694	9.91618e-21	3.21801e-19
Cse_sc001952.1_g010.1	35.6996	1.26552	0.380859	3.3228	0.000891201	0.00537465
Cse_sc000957.1_g070.1	84.3225	1.26502	0.250609	5.04778	4.46984e-07	4.85525e-06
Cse_sc021865.1_g080.1	851.496	1.26402	0.0887496	14.2425	4.99095e-46	4.34032e-44
Cse_sc005479.1_g020.1	529.803	1.26219	0.111735	11.2963	1.36907e-29	6.69077e-28
Cse_sc002317.1_g040.1	1189.38	1.25814	0.0794066	15.8443	1.53877e-56	1.82277e-54
Cse_sc048962.1_g010.1	1514.1	1.25802	0.0771985	16.2959	1.05559e-59	1.35045e-57
Cse_sc006333.1_g010.1	3679.91	1.25743	0.0587533	21.4019	1.28192e-101	4.39287e-99
Cse_sc000276.1_g070.1	127.966	1.2573	0.217397	5.78343	7.31908e-09	9.85867e-08
Cse_sc006121.1_g030.1	185.063	1.2567	0.176216	7.1316	9.92074e-13	1.93869e-11
Cse_sc041161.1_g020.1	54.6704	1.25644	0.31201	4.02693	5.65096e-05	0.000436445
Cse_sc021829.1_g010.1	75.2834	1.2562	0.262505	4.78545	1.70608e-06	1.69752e-05
Cse_sc012398.1_g060.1	26.2799	1.25568	0.472115	2.6597	0.00782112	0.0353424
Cse_sc007881.1_g010.1	27.8099	1.2543	0.428949	2.92412	0.00345431	0.017518
Cse_sc006886.1_g010.1	358.433	1.25405	0.128306	9.77386	1.45787e-22	5.17445e-21
Cse_sc029066.1_g040.1	91.6819	1.25393	0.24362	5.14706	2.64595e-07	2.95781e-06
Cse_sc003377.1_g050.1	37.5524	1.2496	0.384321	3.25144	0.0011482	0.00671497
Cse_sc007194.1_g020.1	53.4782	1.24892	0.316621	3.94452	7.99614e-05	0.000602476
Cse_sc007464.1_g050.1	22.5834	1.24799	0.495531	2.51849	0.011786	0.0499719
Cse_sc013913.1_g010.1	83.2231	1.24778	0.253336	4.92541	8.4185e-07	8.77042e-06
Cse_sc002017.1_g010.1	276.707	1.24683	0.144495	8.62888	6.19535e-18	1.7197e-16
Cse_sc020687.1_g010.1	624.441	1.24642	0.105416	11.8239	2.93875e-32	1.54084e-30
Cse_sc013236.1_g010.1	902.825	1.24539	0.0893431	13.9394	3.64844e-44	2.99203e-42
Cse_sc002832.1_g060.1	983.777	1.24445	0.0847819	14.6783	8.885e-49	8.3854e-47
Cse_sc006323.1_g030.1	85.1077	1.24365	0.251051	4.95377	7.27894e-07	7.68333e-06
Cse_sc005939.1_g030.1	342.508	1.24364	0.128581	9.67204	3.96401e-22	1.3764e-20
Cse_sc036649.1_g010.1	62.0933	1.24204	0.324191	3.8312	0.000127521	0.000924374
Cse_sc026128.1_g020.1	640.839	1.23968	0.104705	11.8397	2.43195e-32	1.28447e-30
Cse_sc030108.1_g040.1	76.7766	1.23876	0.274388	4.51463	6.34265e-06	5.78129e-05
Cse_sc000092.1_g010.1	1412.83	1.2373	0.0829444	14.9172	2.54716e-50	2.54584e-48
Cse_sc000421.1_g020.1	245.532	1.23712	0.16391	7.54757	4.43442e-14	9.55424e-13
Cse_sc044614.1_g010.1	243.691	1.2354	0.156686	7.88453	3.15725e-15	7.41889e-14
Cse_sc006382.1_g040.1	54.7182	1.23481	0.335681	3.67851	0.0002346	0.00162019
Cse_sc054657.1_g010.1	147.625	1.23478	0.195812	6.30598	2.86383e-10	4.42963e-09
Cse_sc009860.1_g020.1	750.264	1.23477	0.101757	12.1345	6.93353e-34	3.89808e-32
Cse_sc007210.1_g020.1	32.1936	1.23442	0.399839	3.0873	0.00201981	0.011047
Cse_sc014963.1_g010.1	42.9207	1.23336	0.355341	3.47091	0.000518693	0.00331643
Cse_sc000767.1_g040.1	488.293	1.22961	0.114715	10.7188	8.30352e-27	3.66029e-25
Cse_sc052065.1_g010.1	213.552	1.22927	0.174076	7.06168	1.64506e-12	3.1349e-11
Cse_sc040461.1_g020.1	151.843	1.22916	0.188068	6.53572	6.33049e-11	1.04009e-09
Cse_sc037281.1_g010.1	4720.76	1.22905	0.0559258	21.9764	4.84262e-107	1.81032e-104
Cse_sc011935.1_g030.1	307.848	1.22898	0.135291	9.08394	1.0471e-19	3.20306e-18
Cse_sc030052.1_g020.1	24.4938	1.22893	0.474932	2.58759	0.00966504	0.0422937
Cse_sc021119.1_g020.1	117.186	1.22883	0.222647	5.5192	3.40554e-08	4.2621e-07
Cse_sc008296.1_g010.1	143.127	1.22882	0.213997	5.74221	9.34495e-09	1.23846e-07
Cse_sc006759.1_g030.1	60.109	1.2288	0.295555	4.15759	3.21625e-05	0.000259109
Cse_sc029495.1_g020.1	44.3157	1.22805	0.341813	3.59275	0.000327207	0.00219039
Cse_sc006894.1_g020.1	47.3491	1.22787	0.349421	3.51402	0.00044138	0.00286539
Cse_sc031522.1_g010.1	16112.5	1.22525	0.0695029	17.6287	1.48242e-69	2.52495e-67
Cse_sc030718.1_g010.1	1195.13	1.22514	0.0873064	14.0327	9.83455e-45	8.1347e-43
Cse_sc014246.1_g020.1	68.1609	1.22461	0.27806	4.40413	1.0621e-05	9.30386e-05
Cse_sc015769.1_g030.1	55.8877	1.22344	0.326112	3.75159	0.000175716	0.00124153
Cse_sc020118.1_g020.1	24.4041	1.22337	0.460201	2.65835	0.0078525	0.0354675
Cse_sc004368.1_g040.1	579.777	1.22251	0.107166	11.4076	3.83308e-30	1.90233e-28
Cse_sc009634.1_g020.1	410.659	1.22222	0.127649	9.57486	1.01995e-21	3.48686e-20
Cse_sc000935.1_g050.1	22.8701	1.22055	0.480926	2.53792	0.0111513	0.0476881
Cse_sc036105.1_g020.1	75.1462	1.21924	0.266616	4.57302	4.8074e-06	4.46247e-05
Cse_sc070401.1_g010.1	342.316	1.21816	0.135462	8.99262	2.41409e-19	7.26877e-18
Cse_sc011952.1_g010.1	814.73	1.2166	0.103486	11.7562	6.56561e-32	3.39912e-30
Cse_sc033640.1_g020.1	94.8264	1.21651	0.237826	5.11511	3.13555e-07	3.47676e-06
Cse_sc008498.1_g010.1	2369.02	1.2155	0.0648754	18.7359	2.52252e-78	5.11343e-76
Cse_sc017823.1_g020.1	574.75	1.21509	0.113086	10.7449	6.26627e-27	2.77073e-25
Cse_sc001176.1_g040.1	29.3877	1.21485	0.417943	2.90673	0.00365229	0.0183828
Cse_sc002955.1_g090.1	1171.95	1.21438	0.0783521	15.4991	3.5203e-54	3.86762e-52
Cse_sc010427.1_g010.1	26.8346	1.21426	0.4443	2.73297	0.00627658	0.0293203
Cse_sc031468.1_g010.1	22.2673	1.21181	0.478403	2.53303	0.0113081	0.0482441
Cse_sc042291.1_g010.1	102.689	1.21067	0.22954	5.27434	1.33237e-07	1.54959e-06
Cse_sc014292.1_g020.1	64.2403	1.21053	0.2937	4.12166	3.76144e-05	0.000299759
Cse_sc023069.1_g030.1	81.4383	1.21036	0.262848	4.6048	4.12871e-06	3.88509e-05
Cse_sc062250.1_g010.1	77.312	1.20929	0.278084	4.34864	1.36984e-05	0.000118021
Cse_sc000995.1_g020.1	4519.73	1.20869	0.0562216	21.4987	1.59969e-102	5.54785e-100
Cse_sc031014.1_g010.1	97.3981	1.20661	0.235921	5.11449	3.1459e-07	3.4869e-06
Cse_sc002503.1_g010.1	322.513	1.20646	0.134818	8.94881	3.59333e-19	1.06964e-17
Cse_sc009075.1_g050.1	1653.11	1.20444	0.0833266	14.4545	2.34909e-47	2.14662e-45
Cse_sc014638.1_g040.1	7085.69	1.20369	0.0729329	16.504	3.43388e-61	4.64057e-59
Cse_sc004512.1_g060.1	11490.1	1.20357	0.0553542	21.7431	8.02306e-105	2.92334e-102
Cse_sc018233.1_g030.1	95.6576	1.20165	0.246125	4.88227	1.0487e-06	1.07748e-05
Cse_sc025724.1_g010.1	437.843	1.20163	0.117722	10.2074	1.83729e-24	7.22493e-23
Cse_sc000534.1_g070.1	482.037	1.20095	0.115746	10.3758	3.19637e-25	1.31252e-23
Cse_sc006676.1_g060.1	40.2568	1.19818	0.388613	3.08321	0.0020478	0.0111682
Cse_sc035720.1_g020.1	531.789	1.19761	0.118307	10.1229	4.37427e-24	1.68109e-22
Cse_sc003348.1_g080.1	183.976	1.19655	0.173476	6.8975	5.2924e-12	9.61146e-11
Cse_sc033835.1_g020.1	56.3243	1.19598	0.315292	3.79324	0.000148694	0.00106445
Cse_sc005664.1_g040.1	10923.3	1.19579	0.0489114	24.4481	5.26849e-132	3.03307e-129
Cse_sc000663.1_g130.1	1520.19	1.19457	0.0761513	15.6868	1.86319e-55	2.14528e-53
Cse_sc004870.1_g010.1	1338.51	1.19437	0.0796064	15.0034	6.97317e-51	7.16867e-49
Cse_sc000001.1_g170.1	4782.94	1.19424	0.181606	6.57598	4.8333e-11	8.01882e-10
Cse_sc000087.1_g160.1	65.7939	1.19312	0.284358	4.19582	2.71888e-05	0.000221834
Cse_sc017548.1_g020.1	631.24	1.1919	0.108013	11.0348	2.59566e-28	1.20704e-26
Cse_sc005549.1_g020.1	282.201	1.1893	0.140772	8.44846	2.95173e-17	7.91112e-16
Cse_sc010652.1_g050.1	822.495	1.18835	0.0932973	12.7373	3.66963e-37	2.31139e-35
Cse_sc001298.1_g050.1	217.857	1.18786	0.165835	7.16287	7.9008e-13	1.55664e-11
Cse_sc005979.1_g010.1	280.862	1.18744	0.144027	8.24456	1.65765e-16	4.2226e-15
Cse_sc025691.1_g010.1	3750.68	1.18603	0.0649139	18.2709	1.41144e-74	2.65545e-72
Cse_sc016713.1_g010.1	5006.52	1.18522	0.0588779	20.1301	4.02408e-90	1.06269e-87
Cse_sc056257.1_g010.1	120.518	1.18439	0.435542	2.71936	0.0065409	0.0304119
Cse_sc051832.1_g010.1	654.547	1.18397	0.105372	11.2361	2.71191e-29	1.30758e-27
Cse_sc015380.1_g010.1	1167.31	1.18341	0.0825535	14.3351	1.32117e-46	1.18473e-44
Cse_sc005434.1_g030.1	238.832	1.18182	0.153251	7.71165	1.24204e-14	2.78443e-13
Cse_sc000885.1_g080.1	83.3996	1.18061	0.248568	4.74963	2.03788e-06	2.00206e-05
Cse_sc032609.1_g010.1	41.9347	1.18026	0.361264	3.26702	0.00108684	0.00640164
Cse_sc012591.1_g020.1	59.3799	1.17912	0.341788	3.44987	0.000560866	0.00355293
Cse_sc019124.1_g040.1	44.9132	1.1791	0.34154	3.45229	0.000555853	0.0035235
Cse_sc031872.1_g010.1	353.686	1.1785	0.128048	9.2036	3.46168e-20	1.08427e-18
Cse_sc023112.1_g010.1	33.4252	1.17688	0.397263	2.96247	0.00305186	0.0157236
Cse_sc006984.1_g030.1	105.113	1.17447	0.224278	5.23666	1.6351e-07	1.88051e-06
Cse_sc027601.1_g030.1	56.7776	1.17427	0.300702	3.90511	9.41815e-05	0.000700112
Cse_sc006959.1_g010.1	122.916	1.17311	0.210661	5.56871	2.56634e-08	3.25142e-07
Cse_sc040106.1_g010.1	103.988	1.17264	0.225785	5.19362	2.06244e-07	2.34098e-06
Cse_sc015363.1_g020.1	464.214	1.17185	0.114427	10.241	1.29831e-24	5.13351e-23
Cse_sc014052.1_g010.1	391.037	1.17143	0.125276	9.35079	8.6995e-21	2.83918e-19
Cse_sc005109.1_g020.1	61.188	1.17133	0.290156	4.03691	5.41602e-05	0.000419425
Cse_sc026286.1_g010.1	576.255	1.1712	0.121885	9.609	7.32593e-22	2.51944e-20
Cse_sc000466.1_g040.1	196.56	1.17107	0.172861	6.77461	1.24743e-11	2.1868e-10
Cse_sc013697.1_g030.1	1212.99	1.1709	0.0778372	15.043	3.83848e-51	3.97448e-49
Cse_sc012778.1_g030.1	48.7149	1.17073	0.358281	3.26762	0.00108457	0.00639087
Cse_sc028207.1_g020.1	930.416	1.16983	0.0891926	13.1158	2.67252e-39	1.8404e-37
Cse_sc065570.1_g010.1	259.385	1.16845	0.151075	7.73424	1.04022e-14	2.34295e-13
Cse_sc021621.1_g010.1	515.754	1.1667	0.113734	10.2582	1.08766e-24	4.3184e-23
Cse_sc011661.1_g020.1	1652.35	1.16531	0.0709735	16.4189	1.40022e-60	1.85739e-58
Cse_sc035632.1_g010.1	972.201	1.16526	0.0925553	12.5898	2.4018e-36	1.47411e-34
Cse_sc015876.1_g030.1	4089.87	1.1651	0.0550213	21.1754	1.6095e-99	5.32523e-97
Cse_sc020399.1_g020.1	39.2197	1.16392	0.383115	3.03805	0.00238111	0.0126974
Cse_sc060801.1_g010.1	109.069	1.16245	0.220713	5.26682	1.38804e-07	1.61043e-06
Cse_sc013759.1_g010.1	42.1189	1.16194	0.347885	3.34	0.000837796	0.00508991
Cse_sc000359.1_g070.1	218.457	1.16132	0.159007	7.30358	2.80213e-13	5.71646e-12
Cse_sc001304.1_g010.1	36.1487	1.16025	0.379826	3.0547	0.00225285	0.0121189
Cse_sc011686.1_g010.1	2383.05	1.16024	0.0632083	18.3559	2.96336e-75	5.72485e-73
Cse_sc004926.1_g070.1	258.873	1.15975	0.147714	7.85136	4.11535e-15	9.57643e-14
Cse_sc030158.1_g010.1	64.354	1.15894	0.283465	4.08847	4.34231e-05	0.000343012
Cse_sc032620.1_g020.1	707.883	1.15886	0.105276	11.0078	3.5033e-28	1.62126e-26
Cse_sc030912.1_g010.1	197.428	1.15842	0.165977	6.97945	2.96336e-12	5.51036e-11
Cse_sc009907.1_g060.1	42.5408	1.15739	0.347391	3.33166	0.000863284	0.00522051
Cse_sc018749.1_g010.1	363.338	1.1567	0.128192	9.02323	1.82627e-19	5.52197e-18
Cse_sc001445.1_g070.1	115.187	1.1565	0.216076	5.3523	8.68438e-08	1.03298e-06
Cse_sc010600.1_g040.1	333.74	1.15605	0.137493	8.40804	4.16929e-17	1.10408e-15
Cse_sc043962.1_g010.1	102.786	1.15572	0.230265	5.01908	5.19191e-07	5.58688e-06
Cse_sc049698.1_g010.1	34.074	1.15566	0.405055	2.8531	0.00432947	0.0213324
Cse_sc046311.1_g010.1	124.103	1.15556	0.221322	5.22115	1.77812e-07	2.03593e-06
Cse_sc014202.1_g010.1	30.1148	1.15507	0.426643	2.70734	0.00678252	0.0313479
Cse_sc000373.1_g060.1	2666.38	1.15264	0.0641349	17.9721	3.22248e-72	5.87083e-70
Cse_sc026530.1_g040.1	51.7992	1.15133	0.339961	3.38665	0.000707523	0.00437603
Cse_sc002883.1_g060.1	727.633	1.14978	0.0947255	12.138	6.64277e-34	3.74192e-32
Cse_sc002075.1_g020.1	434.252	1.14948	0.120639	9.52827	1.59921e-21	5.42847e-20
Cse_sc040555.1_g010.1	25.6217	1.14915	0.446408	2.57422	0.0100467	0.0436719
Cse_sc022862.1_g040.2	96.0844	1.14879	0.234263	4.90383	9.39882e-07	9.71786e-06
Cse_sc002748.1_g050.1	60.559	1.1478	0.297704	3.8555	0.000115495	0.000845504
Cse_sc006772.1_g050.1	36.9427	1.14753	0.372605	3.07975	0.00207171	0.0112794
Cse_sc007206.1_g010.1	605.204	1.1462	0.106612	10.7511	5.85288e-27	2.59192e-25
Cse_sc000591.1_g030.1	31.9979	1.14608	0.402379	2.84826	0.00439592	0.0216117
Cse_sc015056.1_g030.1	71.3986	1.14528	0.277272	4.13055	3.61902e-05	0.000289291
Cse_sc039633.1_g010.1	33.9654	1.14449	0.39368	2.90716	0.00364722	0.0183605
Cse_sc008990.1_g050.1	838.111	1.14392	0.0902588	12.6737	8.26757e-37	5.12892e-35
Cse_sc001317.1_g100.1	49.6649	1.14308	0.320328	3.56848	0.000359062	0.00238115
Cse_sc004719.1_g030.1	121.36	1.14233	0.219485	5.2046	1.94418e-07	2.21461e-06
Cse_sc004592.1_g010.1	152.319	1.14181	0.203806	5.60245	2.11346e-08	2.71347e-07
Cse_sc000452.1_g060.1	222.946	1.14067	0.187497	6.08369	1.17448e-09	1.7109e-08
Cse_sc002120.1_g050.1	1031.72	1.14033	0.0848164	13.4447	3.30545e-41	2.53052e-39
Cse_sc001572.1_g040.1	43.6912	1.13928	0.35227	3.2341	0.00122027	0.00708463
Cse_sc021253.1_g040.1	276.644	1.13722	0.152796	7.44276	9.86043e-14	2.08241e-12
Cse_sc020024.1_g020.1	100.979	1.13634	0.246056	4.61821	3.87063e-06	3.65419e-05
Cse_sc008906.1_g020.1	83.8349	1.13603	0.251792	4.51176	6.42914e-06	5.84902e-05
Cse_sc031834.1_g010.1	91.5776	1.13461	0.253245	4.4803	7.45374e-06	6.71536e-05
Cse_sc018423.1_g030.1	313.973	1.13363	0.140895	8.04591	8.56085e-16	2.08304e-14
Cse_sc036718.1_g020.1	39.183	1.13232	0.373506	3.03161	0.00243255	0.0129429
Cse_sc007043.1_g050.1	40.1377	1.1321	0.354796	3.19084	0.0014186	0.00808762
Cse_sc013580.1_g010.1	35.6984	1.13208	0.387504	2.92147	0.00348388	0.0176369
Cse_sc009466.1_g060.1	74.8604	1.13206	0.264886	4.27376	1.92208e-05	0.000160928
Cse_sc026493.1_g020.1	1565.89	1.13179	0.0808812	13.9932	1.71533e-44	1.41478e-42
Cse_sc003002.1_g060.1	42.0267	1.13081	0.36665	3.08416	0.0020413	0.0111412
Cse_sc031586.1_g020.1	307.976	1.12988	0.139412	8.10458	5.2929e-16	1.30442e-14
Cse_sc007331.1_g010.1	51.2969	1.12725	0.321485	3.50637	0.000454258	0.00293905
Cse_sc021372.1_g020.1	216.268	1.12595	0.16734	6.72852	1.71399e-11	2.96854e-10
Cse_sc016122.1_g020.1	1269.53	1.12493	0.0845418	13.3062	2.13086e-40	1.55283e-38
Cse_sc006083.1_g070.1	527.81	1.12436	0.107487	10.4604	1.31264e-25	5.47598e-24
Cse_sc014054.1_g030.1	140.421	1.12414	0.203704	5.5185	3.41915e-08	4.27728e-07
Cse_sc011722.1_g010.1	429.656	1.12311	0.121607	9.23558	2.56901e-20	8.11733e-19
Cse_sc001092.1_g150.1	356.437	1.12305	0.130015	8.63785	5.72809e-18	1.59307e-16
Cse_sc047740.1_g020.1	116.513	1.12243	0.22133	5.07129	3.95124e-07	4.32622e-06
Cse_sc082618.1_g010.1	83.7619	1.12098	0.283715	3.95109	7.77968e-05	0.000587302
Cse_sc012090.1_g010.1	146.573	1.12	0.189875	5.8986	3.66593e-09	5.08304e-08
Cse_sc017766.1_g010.1	590.971	1.11925	0.104877	10.672	1.37681e-26	5.97761e-25
Cse_sc000985.1_g030.1	8294.88	1.11714	0.0570399	19.5852	2.06939e-85	4.92292e-83
Cse_sc005168.1_g080.1	63.263	1.1169	0.366968	3.04358	0.00233784	0.0125153
Cse_sc025698.1_g010.1	27.2116	1.11424	0.429498	2.59427	0.00947909	0.0416256
Cse_sc030208.1_g010.1	876.812	1.11368	0.0932631	11.9412	7.21469e-33	3.91839e-31
Cse_sc001625.1_g020.1	116.042	1.11231	0.216257	5.14346	2.69728e-07	3.01051e-06
Cse_sc009252.1_g030.1	3704.45	1.11187	0.0638746	17.407	7.30143e-68	1.15479e-65
Cse_sc003353.1_g070.1	448.963	1.11169	0.128469	8.65332	5.0022e-18	1.39794e-16
Cse_sc031249.1_g020.1	64711.8	1.11099	0.0460217	24.1405	9.40267e-129	5.10672e-126
Cse_sc082547.1_g010.1	73.7136	1.10972	0.268489	4.13322	3.57722e-05	0.000286188
Cse_sc001846.1_g060.1	388.733	1.10936	0.129455	8.56947	1.03962e-17	2.84462e-16
Cse_sc002281.1_g030.1	365.153	1.10895	0.13059	8.49181	2.03439e-17	5.48828e-16
Cse_sc005981.1_g030.1	204.084	1.10797	0.164983	6.71564	1.87244e-11	3.22937e-10
Cse_sc030491.1_g010.1	31.9631	1.10743	0.399791	2.77002	0.00560526	0.0266514
Cse_sc030117.1_g010.1	199.964	1.10642	0.166589	6.6416	3.10304e-11	5.26656e-10
Cse_sc006477.1_g030.1	46.4562	1.10562	0.338632	3.26495	0.00109482	0.00644336
Cse_sc020017.1_g020.1	205.665	1.10556	0.170264	6.49322	8.40218e-11	1.36257e-09
Cse_sc003227.1_g040.1	35.3394	1.10493	0.379303	2.91305	0.00357915	0.0180576
Cse_sc016821.1_g030.1	395.477	1.10492	0.121837	9.06884	1.20295e-19	3.66034e-18
Cse_sc018966.1_g010.1	622.952	1.10381	0.107208	10.296	7.34596e-25	2.96985e-23
Cse_sc000552.1_g040.1	271.326	1.10327	0.145509	7.58216	3.39838e-14	7.37725e-13
Cse_sc023463.1_g020.1	176.992	1.10244	0.173498	6.35417	2.0955e-10	3.27999e-09
Cse_sc006453.1_g030.1	2825.63	1.10161	0.0614332	17.9318	6.65573e-72	1.19741e-69
Cse_sc003972.1_g030.1	115.511	1.1016	0.222693	4.9467	7.54805e-07	7.92958e-06
Cse_sc000036.1_g120.1	178.88	1.10157	0.197442	5.57919	2.41643e-08	3.07231e-07
Cse_sc010648.1_g050.1	195.262	1.10081	0.17179	6.40789	1.47549e-10	2.34522e-09
Cse_sc012214.1_g020.1	1052.23	1.10075	0.0828508	13.2859	2.79501e-40	2.0164e-38
Cse_sc012514.1_g020.1	883.229	1.10042	0.0905546	12.1521	5.59362e-34	3.16331e-32
Cse_sc002415.1_g050.1	203.863	1.09974	0.163404	6.7302	1.69433e-11	2.93981e-10
Cse_sc024606.1_g010.1	52.1328	1.09957	0.32472	3.3862	0.000708683	0.00438227
Cse_sc003053.1_g070.1	634.15	1.09932	0.101949	10.7831	4.13914e-27	1.84721e-25
Cse_sc020365.1_g020.1	33.2694	1.09895	0.4283	2.56583	0.0102929	0.044587
Cse_sc030261.1_g010.1	1777.28	1.09855	0.075529	14.5447	6.31049e-48	5.85959e-46
Cse_sc031281.1_g010.1	570.028	1.09837	0.110801	9.91307	3.65246e-23	1.33611e-21
Cse_sc031988.1_g020.1	868.523	1.09721	0.0914131	12.0028	3.43502e-33	1.88697e-31
Cse_sc010090.1_g010.1	75.6533	1.09575	0.30677	3.5719	0.000354397	0.00235379
Cse_sc000651.1_g110.1	297.505	1.09549	0.136255	8.04005	8.98045e-16	2.17961e-14
Cse_sc025465.1_g010.1	524.951	1.09521	0.108226	10.1197	4.51962e-24	1.73002e-22
Cse_sc004134.1_g040.1	33.7156	1.09349	0.397528	2.75072	0.00594646	0.0280472
Cse_sc004832.1_g050.1	40.4674	1.09346	0.360926	3.02959	0.00244886	0.0130152
Cse_sc029602.1_g010.1	267.414	1.09341	0.145229	7.52886	5.11859e-14	1.09872e-12
Cse_sc001147.1_g100.1	94.4004	1.09294	0.23897	4.57356	4.79515e-06	4.45541e-05
Cse_sc030715.1_g010.1	63.5771	1.09232	0.286203	3.81658	0.000135316	0.000977432
Cse_sc010918.1_g030.1	35.1137	1.09231	0.396657	2.75378	0.00589112	0.0278358
Cse_sc006746.1_g030.1	111.254	1.0922	0.243681	4.48209	7.39153e-06	6.66348e-05
Cse_sc012362.1_g020.1	1689.46	1.09157	0.0725885	15.0377	4.15495e-51	4.28674e-49
Cse_sc008006.1_g040.1	100.542	1.09084	0.237798	4.58724	4.49139e-06	4.19347e-05
Cse_sc037411.1_g010.1	80.8027	1.09029	0.295144	3.69408	0.000220683	0.00153185
Cse_sc009243.1_g030.1	845.078	1.0892	0.0894727	12.1735	4.30235e-34	2.44749e-32
Cse_sc022384.1_g010.1	77.8791	1.08845	0.258661	4.20803	2.57608e-05	0.0002112
Cse_sc006617.1_g040.1	33.1616	1.08817	0.404515	2.69006	0.00714391	0.0327709
Cse_sc000103.1_g080.1	77.3757	1.08815	0.26322	4.13398	3.56531e-05	0.000285394
Cse_sc010706.1_g020.1	1150.06	1.08797	0.0889701	12.2285	2.19065e-34	1.25613e-32
Cse_sc001125.1_g040.1	1272.69	1.08678	0.0761245	14.2763	3.07343e-46	2.68902e-44
Cse_sc005354.1_g050.1	347.284	1.0863	0.129382	8.39607	4.61681e-17	1.21922e-15
Cse_sc035186.1_g030.1	77.3746	1.08627	0.268435	4.04666	5.19538e-05	0.000403315
Cse_sc002955.1_g050.1	191.598	1.0858	0.178445	6.08481	1.16633e-09	1.70161e-08
Cse_sc001113.1_g020.1	222.422	1.08543	0.163391	6.64311	3.07133e-11	5.21582e-10
Cse_sc005305.1_g080.1	3402.02	1.08492	0.0769688	14.0956	4.04391e-45	3.38383e-43
Cse_sc033538.1_g010.1	121.435	1.08405	0.210284	5.15517	2.53403e-07	2.84263e-06
Cse_sc046267.1_g020.1	453.058	1.08397	0.113909	9.51609	1.79826e-21	6.08975e-20
Cse_sc018675.1_g010.1	49.4468	1.08383	0.329852	3.28582	0.00101688	0.00603771
Cse_sc019061.1_g030.1	82.9914	1.08296	0.261624	4.13938	3.48249e-05	0.000279152
Cse_sc002586.1_g030.1	34.0702	1.08214	0.411735	2.62824	0.00858275	0.0383208
Cse_sc051856.1_g010.1	145.76	1.08184	0.189575	5.70666	1.15217e-08	1.51232e-07
Cse_sc005569.1_g070.1	111.205	1.0818	0.219177	4.93575	7.9843e-07	8.35434e-06
Cse_sc011479.1_g020.1	38.3763	1.08146	0.37108	2.91435	0.00356435	0.0179999
Cse_sc012912.1_g020.1	260.661	1.08137	0.156966	6.88919	5.61103e-12	1.01645e-10
Cse_sc013859.1_g020.1	116.987	1.08097	0.214839	5.03154	4.8655e-07	5.26121e-06
Cse_sc009691.1_g020.1	71.7911	1.07961	0.286113	3.77336	0.000161063	0.00114644
Cse_sc005455.1_g060.1	201.619	1.07821	0.171585	6.2838	3.30389e-10	5.08841e-09
Cse_sc043263.1_g020.1	85.1851	1.07788	0.247706	4.35142	1.35258e-05	0.000116673
Cse_sc043817.1_g010.1	222.983	1.07771	0.164409	6.55502	5.56343e-11	9.18252e-10
Cse_sc006374.1_g030.1	91.3226	1.07597	0.242196	4.44255	8.88973e-06	7.90031e-05
Cse_sc020123.1_g030.1	67.9249	1.07572	0.277916	3.87066	0.000108541	0.000798454
Cse_sc008786.1_g030.1	147.701	1.07537	0.225832	4.76183	1.9185e-06	1.89643e-05
Cse_sc008550.1_g020.1	239.952	1.07474	0.154939	6.93655	4.01797e-12	7.40443e-11
Cse_sc010468.1_g030.1	113.759	1.07416	0.21447	5.00844	5.48744e-07	5.89168e-06
Cse_sc095722.1_g010.1	86.0165	1.07296	0.245759	4.36591	1.26592e-05	0.000109593
Cse_sc014656.1_g020.1	41.0481	1.07196	0.35731	3.00009	0.00269897	0.0141796
Cse_sc000197.1_g020.1	290.889	1.07174	0.142628	7.51422	5.72495e-14	1.22431e-12
Cse_sc036151.1_g010.1	282.621	1.07125	0.13941	7.68415	1.54019e-14	3.42881e-13
Cse_sc070136.1_g010.1	198.466	1.06939	0.164449	6.50285	7.88107e-11	1.27951e-09
Cse_sc034331.1_g030.1	47.6978	1.06875	0.327369	3.26466	0.00109596	0.00644876
Cse_sc016123.1_g010.1	806.389	1.06791	0.0927108	11.5187	1.06157e-30	5.35155e-29
Cse_sc000456.1_g070.1	72.0001	1.0673	0.276516	3.8598	0.00011348	0.000832444
Cse_sc043381.1_g010.1	3958.86	1.06713	0.060699	17.5806	3.46755e-69	5.83705e-67
Cse_sc002518.1_g010.1	152.935	1.06699	0.196706	5.42429	5.81869e-08	7.08208e-07
Cse_sc010298.1_g020.1	32.4006	1.06684	0.401409	2.65774	0.00786668	0.0355204
Cse_sc005955.1_g050.1	2520.93	1.0663	0.0717644	14.8584	6.13729e-50	6.07086e-48
Cse_sc006766.1_g040.1	192.025	1.06611	0.167491	6.36518	1.95061e-10	3.06319e-09
Cse_sc000592.1_g020.1	57.1743	1.06592	0.304033	3.50593	0.000455015	0.00294196
Cse_sc008526.1_g010.1	774.653	1.06525	0.103043	10.3379	4.74612e-25	1.93509e-23
Cse_sc029599.1_g010.1	143.39	1.06515	0.195628	5.44478	5.18703e-08	6.36439e-07
Cse_sc003736.1_g010.1	388.671	1.06511	0.123818	8.60221	7.81971e-18	2.15397e-16
Cse_sc037579.1_g010.1	1094.74	1.06509	0.0810571	13.1399	1.94379e-39	1.36468e-37
Cse_sc017548.1_g010.1	442.206	1.06443	0.11943	8.91258	4.98568e-19	1.46741e-17
Cse_sc013865.1_g030.1	68.4929	1.0626	0.273461	3.88573	0.000102023	0.000753202
Cse_sc037429.1_g020.1	4128.74	1.06241	0.0555547	19.1237	1.60425e-81	3.47206e-79
Cse_sc011223.1_g010.1	33.7487	1.06173	0.393472	2.69836	0.00696811	0.0320615
Cse_sc006193.1_g020.1	480.349	1.06105	0.11877	8.93364	4.12227e-19	1.22078e-17
Cse_sc002043.1_g040.1	78.4274	1.06049	0.254969	4.15927	3.19265e-05	0.000257568
Cse_sc187540.1_g010.1	28.9812	1.05987	0.415911	2.54831	0.0108246	0.0464776
Cse_sc003447.1_g040.1	439.679	1.05969	0.118632	8.93259	4.16146e-19	1.23112e-17
Cse_sc024260.1_g020.1	46.5332	1.05915	0.360697	2.93639	0.00332054	0.0169111
Cse_sc053478.1_g010.1	71.8039	1.05798	0.335457	3.15386	0.00161128	0.00903226
Cse_sc000573.1_g110.1	1836.32	1.05703	0.0793954	13.3135	1.93259e-40	1.41551e-38
Cse_sc027814.1_g020.1	359.709	1.05618	0.125747	8.39919	4.49553e-17	1.18828e-15
Cse_sc054205.1_g010.1	51.6664	1.05609	0.348434	3.03095	0.00243782	0.0129637
Cse_sc000190.1_g030.1	147.664	1.05564	0.212885	4.95876	7.09441e-07	7.5023e-06
Cse_sc010652.1_g030.1	169.785	1.05434	0.182747	5.76942	7.95462e-09	1.06698e-07
Cse_sc000658.1_g040.1	57.3251	1.05422	0.324015	3.25361	0.00113948	0.00666934
Cse_sc001497.1_g070.1	337.585	1.05363	0.138144	7.62705	2.4019e-14	5.28179e-13
Cse_sc000636.1_g010.1	606.193	1.05284	0.101732	10.3492	4.22202e-25	1.72629e-23
Cse_sc001217.1_g040.1	49.2427	1.05248	0.340703	3.08914	0.00200737	0.0109894
Cse_sc000931.1_g040.1	220.905	1.04895	0.159751	6.56615	5.16325e-11	8.55637e-10
Cse_sc030380.1_g020.1	131.017	1.04833	0.200109	5.23882	1.61605e-07	1.86146e-06
Cse_sc019860.1_g020.1	129.115	1.04727	0.202127	5.18127	2.20381e-07	2.49162e-06
Cse_sc009685.1_g030.1	1069.08	1.04685	0.0847712	12.3491	4.92515e-35	2.89919e-33
Cse_sc008413.1_g030.1	303.094	1.04681	0.139077	7.52684	5.19811e-14	1.11413e-12
Cse_sc009736.1_g010.1	32.1179	1.04644	0.403811	2.59141	0.00955839	0.0419035
Cse_sc002629.1_g050.1	59.5434	1.04628	0.292931	3.57177	0.000354571	0.0023544
Cse_sc003788.1_g070.1	160.228	1.04573	0.18827	5.5544	2.7856e-08	3.51991e-07
Cse_sc019183.1_g010.1	32.0979	1.04512	0.414236	2.52301	0.0116356	0.0494361
Cse_sc021954.1_g020.1	59.0475	1.04403	0.296265	3.52397	0.000425125	0.00277237
Cse_sc008140.1_g050.1	61.4221	1.04371	0.304095	3.4322	0.000598708	0.00376695
Cse_sc006321.1_g010.1	374.83	1.04275	0.125141	8.33261	7.90767e-17	2.0488e-15
Cse_sc004504.1_g020.1	52.8485	1.04168	0.319168	3.26373	0.00109957	0.00646335
Cse_sc005840.1_g030.1	495.923	1.04046	0.114545	9.08338	1.05258e-19	3.2164e-18
Cse_sc015380.1_g030.1	65.5796	1.04035	0.286795	3.62751	0.000286172	0.0019355
Cse_sc022121.1_g030.1	37.7022	1.03936	0.381785	2.72236	0.00648176	0.030171
Cse_sc000648.1_g060.1	261.042	1.03865	0.14551	7.13797	9.47171e-13	1.85346e-11
Cse_sc009590.1_g050.1	133.851	1.03857	0.203217	5.11064	3.21076e-07	3.55605e-06
Cse_sc022932.1_g030.1	1055.35	1.03647	0.083694	12.384	3.18966e-35	1.89699e-33
Cse_sc019995.1_g030.1	101.676	1.03645	0.225215	4.60206	4.18327e-06	3.93129e-05
Cse_sc013600.1_g040.1	183.187	1.0361	0.178341	5.80967	6.25944e-09	8.50698e-08
Cse_sc020742.1_g010.1	81.4016	1.03512	0.250705	4.12882	3.64635e-05	0.000291071
Cse_sc057052.1_g010.1	126.077	1.03459	0.232839	4.44338	8.85561e-06	7.87484e-05
Cse_sc007129.1_g020.1	96.3143	1.03246	0.256083	4.03173	5.53678e-05	0.000428085
Cse_sc020467.1_g020.1	212.384	1.03227	0.162886	6.33736	2.33737e-10	3.63289e-09
Cse_sc000591.1_g010.1	185.584	1.03095	0.179362	5.74787	9.03772e-09	1.20162e-07
Cse_sc010741.1_g010.1	216.051	1.03053	0.159991	6.44116	1.18565e-10	1.90451e-09
Cse_sc014081.1_g050.1	42.711	1.02838	0.358117	2.87163	0.00408364	0.0202424
Cse_sc004295.1_g020.1	34.6742	1.027	0.402411	2.5521	0.0107074	0.0460846
Cse_sc030632.1_g030.1	1986.82	1.02649	0.0742449	13.8257	1.78255e-43	1.43728e-41
Cse_sc008029.1_g040.1	62.3642	1.02633	0.284739	3.60447	0.000312796	0.00210174
Cse_sc002521.1_g050.1	99.8089	1.02544	0.231543	4.42871	9.47973e-06	8.37294e-05
Cse_sc013340.1_g060.1	848.715	1.02542	0.0931113	11.0129	3.31232e-28	1.53535e-26
Cse_sc016511.1_g040.1	38.8548	1.02475	0.374016	2.73985	0.00614666	0.0288256
Cse_sc008857.1_g030.1	2019.24	1.0246	0.0684691	14.9644	1.25462e-50	1.26716e-48
Cse_sc044749.1_g010.1	3694.17	1.02454	0.0607214	16.8728	7.13476e-64	1.04783e-61
Cse_sc015732.1_g030.1	701.66	1.02398	0.0963693	10.6256	2.26645e-26	9.76644e-25
Cse_sc016422.1_g010.1	93.1905	1.02387	0.247941	4.12949	3.63573e-05	0.000290465
Cse_sc007903.1_g020.1	70.7453	1.0237	0.268893	3.80709	0.00014061	0.00101111
Cse_sc016724.1_g040.1	15683.2	1.02342	0.0584016	17.5239	9.41e-69	1.55671e-66
Cse_sc000803.1_g090.1	143.228	1.02288	0.202174	5.05941	4.20567e-07	4.58909e-06
Cse_sc001537.1_g090.1	50.0923	1.02211	0.320164	3.19247	0.00141063	0.00804535
Cse_sc039399.1_g010.1	2257.84	1.02149	0.0660751	15.4595	6.50606e-54	7.12079e-52
Cse_sc005048.1_g040.1	198.928	1.02107	0.16778	6.08576	1.15939e-09	1.6932e-08
Cse_sc025674.1_g010.1	88.4167	1.02031	0.240989	4.23383	2.29749e-05	0.000189765
Cse_sc004456.1_g030.1	129.08	1.02003	0.201586	5.06002	4.19203e-07	4.57594e-06
Cse_sc016296.1_g010.1	598.685	1.01971	0.102866	9.91306	3.65301e-23	1.33611e-21
Cse_sc007407.1_g060.1	1739.32	1.01918	0.0687362	14.8274	9.73988e-50	9.56868e-48
Cse_sc000571.1_g080.1	48.5955	1.01893	0.331322	3.07534	0.00210264	0.0114305
Cse_sc007699.1_g030.1	99.0586	1.01892	0.235854	4.32012	1.55947e-05	0.000133005
Cse_sc004654.1_g040.1	56.574	1.01837	0.308118	3.30511	0.000949381	0.00568385
Cse_sc001697.1_g060.1	126.129	1.0173	0.204739	4.96876	6.73811e-07	7.15971e-06
Cse_sc000980.1_g070.1	770.435	1.0173	0.0965249	10.5393	5.69493e-26	2.41783e-24
Cse_sc025236.1_g020.1	62.1681	1.01717	0.294259	3.4567	0.000546831	0.00347396
Cse_sc025807.1_g010.1	78.4801	1.01714	0.260767	3.90057	9.59655e-05	0.000711951
Cse_sc036653.1_g010.1	33.1655	1.01699	0.387702	2.62313	0.00871263	0.0387804
Cse_sc011212.1_g010.1	90.1499	1.01668	0.238779	4.25783	2.06423e-05	0.00017178
Cse_sc004015.1_g080.1	3946.94	1.01646	0.0615277	16.5203	2.61995e-61	3.59121e-59
Cse_sc001603.1_g020.1	2022.71	1.016	0.0673452	15.0865	1.98801e-51	2.07336e-49
Cse_sc040847.1_g020.1	111.053	1.01495	0.228173	4.44818	8.65992e-06	7.71494e-05
Cse_sc010873.1_g080.1	570.866	1.01462	0.106729	9.50645	1.9728e-21	6.64953e-20
Cse_sc013119.1_g010.1	102.638	1.01401	0.229954	4.40963	1.03548e-05	9.08731e-05
Cse_sc005858.1_g070.1	148.85	1.01327	0.193323	5.24134	1.59415e-07	1.83726e-06
Cse_sc006284.1_g050.1	338.169	1.01264	0.131643	7.6923	1.44518e-14	3.22227e-13
Cse_sc041542.1_g020.1	1155.47	1.01223	0.0789764	12.8169	1.31877e-37	8.39842e-36
Cse_sc070856.1_g010.1	45.6712	1.01195	0.343916	2.94243	0.00325642	0.0166228
Cse_sc007142.1_g060.1	180.387	1.01189	0.183567	5.51236	3.54051e-08	4.42141e-07
Cse_sc042357.1_g010.1	768.293	1.01165	0.097776	10.3466	4.33526e-25	1.77008e-23
Cse_sc012971.1_g050.1	73.1952	1.01063	0.272197	3.71284	0.000204943	0.00143221
Cse_sc002112.1_g040.1	929.622	1.01028	0.0979113	10.3184	5.82093e-25	2.3666e-23
Cse_sc001004.1_g060.1	523.561	1.00982	0.109113	9.25481	2.14603e-20	6.82259e-19
Cse_sc015479.1_g010.1	2547.42	1.00938	0.069562	14.5105	1.03964e-47	9.56105e-46
Cse_sc015606.1_g010.1	114.181	1.00929	0.22863	4.41452	1.01232e-05	8.89221e-05
Cse_sc011651.1_g090.1	46.5844	1.00818	0.350793	2.874	0.00405304	0.0201011
Cse_sc003410.1_g010.1	709.89	1.0066	0.101571	9.91027	3.75637e-23	1.37217e-21
Cse_sc022649.1_g010.1	250.778	1.00614	0.151211	6.65387	2.85483e-11	4.85466e-10
Cse_sc000456.1_g090.1	1632.88	1.00557	0.07764	12.9517	2.29956e-38	1.51818e-36
Cse_sc005840.1_g040.1	292.866	1.00539	0.143969	6.98332	2.88276e-12	5.36742e-11
Cse_sc011050.1_g040.1	94.4417	1.00528	0.2395	4.19741	2.69984e-05	0.000220656
Cse_sc001758.1_g090.1	91.1278	1.0052	0.237249	4.23692	2.2661e-05	0.00018728
Cse_sc003804.1_g010.1	76.2387	1.00414	0.265213	3.78619	0.000152977	0.00109348
Cse_sc069928.1_g010.1	86.4506	1.00404	0.2469	4.06659	4.77056e-05	0.00037356
Cse_sc017753.1_g010.1	339.305	1.00402	0.1402	7.16133	7.98962e-13	1.57306e-11
Cse_sc007997.1_g050.1	200.72	1.00378	0.16539	6.06918	1.28565e-09	1.86812e-08
Cse_sc018696.1_g030.1	447.28	1.00336	0.124587	8.0535	8.04605e-16	1.95944e-14
Cse_sc025837.1_g010.1	79.427	1.00271	0.256155	3.91445	9.06091e-05	0.000676149
Cse_sc003521.1_g050.1	2745.87	1.00237	0.0705758	14.2028	8.80376e-46	7.56466e-44
Cse_sc012015.1_g020.1	204.766	1.00228	0.164736	6.08417	1.17097e-09	1.70752e-08
Cse_sc004685.1_g020.1	299.925	1.00125	0.136319	7.3449	2.05916e-13	4.23378e-12
Cse_sc033460.1_g010.1	59.436	1.00061	0.299836	3.3372	0.000846266	0.00513377
Cse_sc011216.1_g030.1	1042.08	1.00027	0.0886486	11.2836	1.58209e-29	7.69262e-28
Cse_sc007389.1_g040.1	106.315	-1.00023	0.232085	-4.30974	1.63446e-05	0.000138703
Cse_sc000443.1_g080.1	288.439	-1.00112	0.144807	-6.91347	4.72943e-12	8.63263e-11
Cse_sc020528.1_g030.1	625.878	-1.00189	0.104547	-9.58322	9.40673e-22	3.22348e-20
Cse_sc018113.1_g010.1	434.407	-1.00222	0.121406	-8.25507	1.51809e-16	3.87396e-15
Cse_sc030981.1_g010.1	77.902	-1.00269	0.269848	-3.71574	0.000202609	0.00141796
Cse_sc036211.1_g010.1	713.095	-1.00398	0.108497	-9.2535	2.17249e-20	6.89474e-19
Cse_sc017243.1_g020.1	82.6516	-1.00429	0.264133	-3.80222	0.000143404	0.00103068
Cse_sc022188.1_g020.1	1459.77	-1.00515	0.0747587	-13.4452	3.28556e-41	2.52199e-39
Cse_sc002103.1_g060.1	50.0554	-1.00552	0.337905	-2.97575	0.00292276	0.0151616
Cse_sc040289.1_g020.1	114.625	-1.00864	0.228291	-4.41824	9.95077e-06	8.75406e-05
Cse_sc000272.1_g010.1	59.0558	-1.00884	0.314268	-3.21013	0.00132674	0.00762887
Cse_sc056101.1_g010.1	580.54	-1.00913	0.108651	-9.28776	1.57566e-20	5.05072e-19
Cse_sc000031.1_g110.1	47.0963	-1.01039	0.348601	-2.89842	0.00375044	0.0187881
Cse_sc002959.1_g020.1	4693.56	-1.01091	0.0603797	-16.7425	6.42474e-63	9.11015e-61
Cse_sc007402.1_g050.1	342.439	-1.01173	0.135217	-7.48228	7.30426e-14	1.55283e-12
Cse_sc012558.1_g030.1	313.486	-1.01174	0.146367	-6.91234	4.76714e-12	8.69595e-11
Cse_sc003457.1_g080.1	5389.51	-1.01282	0.0596066	-16.9917	9.4541e-65	1.4248e-62
Cse_sc003626.1_g040.1	270.281	-1.01299	0.162459	-6.23534	4.50804e-10	6.84408e-09
Cse_sc003660.1_g020.1	131.168	-1.01366	0.214321	-4.72963	2.24928e-06	2.19699e-05
Cse_sc018956.1_g010.1	1016.95	-1.01406	0.279238	-3.63153	0.000281749	0.00191007
Cse_sc000043.1_g030.1	839.451	-1.01427	0.108212	-9.37299	7.05032e-21	2.31143e-19
Cse_sc011440.1_g030.1	131.187	-1.01515	0.228938	-4.43415	9.24365e-06	8.19102e-05
Cse_sc010032.1_g020.1	1541.48	-1.01542	0.0889043	-11.4215	3.26516e-30	1.62608e-28
Cse_sc041849.1_g010.1	2730.39	-1.01552	0.0638542	-15.9037	5.97321e-57	7.13439e-55
Cse_sc002158.1_g040.1	1191.94	-1.01559	0.0812988	-12.4921	8.24751e-36	4.97704e-34
Cse_sc042000.1_g010.1	462.466	-1.01701	0.120177	-8.4626	2.6147e-17	7.02092e-16
Cse_sc013673.1_g040.1	60.7558	-1.01725	0.316396	-3.21512	0.00130389	0.007517
Cse_sc001731.1_g040.1	52.8522	-1.01813	0.325739	-3.12559	0.00177446	0.00984873
Cse_sc011576.1_g020.1	49.6719	-1.01846	0.343611	-2.964	0.00303667	0.0156622
Cse_sc015633.1_g010.1	89.8355	-1.02026	0.249668	-4.08646	4.37997e-05	0.000345702
Cse_sc004758.1_g020.1	48.1056	-1.02034	0.34676	-2.94248	0.00325597	0.0166228
Cse_sc025108.1_g010.1	97.6975	-1.02099	0.2518	-4.05477	5.01829e-05	0.000390621
Cse_sc032189.1_g010.1	756.037	-1.02121	0.0964016	-10.5933	3.20003e-26	1.37073e-24
Cse_sc005042.1_g030.1	402.423	-1.02176	0.128979	-7.92192	2.33869e-15	5.5543e-14
Cse_sc008527.1_g030.1	81.1021	-1.02214	0.264173	-3.86922	0.000109185	0.000802782
Cse_sc001201.1_g050.1	42.5179	-1.02225	0.36205	-2.82349	0.00475033	0.0230899
Cse_sc002716.1_g030.1	246.97	-1.02298	0.161432	-6.3369	2.34433e-10	3.64175e-09
Cse_sc001486.1_g060.1	126.225	-1.02309	0.223369	-4.58026	4.64394e-06	4.32608e-05
Cse_sc029090.1_g010.1	314.752	-1.02359	0.139964	-7.31326	2.60742e-13	5.33437e-12
Cse_sc003956.1_g070.1	215.52	-1.0237	0.174784	-5.85694	4.71474e-09	6.47798e-08
Cse_sc025892.1_g020.1	133.332	-1.02388	0.212296	-4.82286	1.41513e-06	1.42628e-05
Cse_sc001184.1_g020.1	372.343	-1.02418	0.129773	-7.89206	2.97229e-15	6.98998e-14
Cse_sc001916.1_g100.1	390.079	-1.02424	0.133427	-7.67641	1.63608e-14	3.63384e-13
Cse_sc000363.1_g120.1	871.851	-1.02428	0.0901946	-11.3563	6.89954e-30	3.40658e-28
Cse_sc016903.1_g040.1	2946.56	-1.02498	0.0620907	-16.5077	3.22731e-61	4.40275e-59
Cse_sc034146.1_g020.1	264.047	-1.02511	0.153459	-6.68006	2.3884e-11	4.09312e-10
Cse_sc035555.1_g020.1	269.547	-1.02575	0.150016	-6.8376	8.05325e-12	1.43983e-10
Cse_sc062588.1_g010.1	73.8348	-1.02717	0.294754	-3.48482	0.000492465	0.00316561
Cse_sc008540.1_g020.1	295.637	-1.0272	0.14605	-7.03319	2.01858e-12	3.80765e-11
Cse_sc002474.1_g010.1	188.747	-1.02793	0.183291	-5.60819	2.04458e-08	2.63325e-07
Cse_sc020538.1_g030.1	645.307	-1.02806	0.108147	-9.50616	1.97826e-21	6.66013e-20
Cse_sc022012.1_g010.1	688.809	-1.0283	0.103517	-9.93362	2.97263e-23	1.09842e-21
Cse_sc020768.1_g050.1	45.1153	-1.02973	0.352673	-2.91979	0.0035027	0.0177228
Cse_sc029870.1_g010.1	83.9014	-1.03001	0.26082	-3.94912	7.84397e-05	0.000592
Cse_sc028120.1_g020.1	819.359	-1.03198	0.122404	-8.43091	3.42991e-17	9.15014e-16
Cse_sc042448.1_g010.1	1135.11	-1.03201	0.0840065	-12.2849	1.09201e-34	6.35022e-33
Cse_sc010657.1_g010.1	92.0634	-1.03233	0.251332	-4.10743	4.00089e-05	0.000318049
Cse_sc026291.1_g010.1	288.182	-1.03264	0.150743	-6.8503	7.3693e-12	1.32165e-10
Cse_sc002200.1_g030.1	88.0353	-1.03264	0.259141	-3.98484	6.75248e-05	0.000514615
Cse_sc018102.1_g010.1	639.412	-1.0338	0.118201	-8.74614	2.2077e-18	6.29819e-17
Cse_sc002557.1_g070.1	561.664	-1.03504	0.108096	-9.57514	1.01718e-21	3.48151e-20
Cse_sc011027.1_g010.1	6872.94	-1.03581	0.0510478	-20.2911	1.54228e-91	4.18817e-89
Cse_sc010508.1_g010.1	1191.99	-1.03595	0.0807957	-12.8218	1.23777e-37	7.9176e-36
Cse_sc001209.1_g020.1	996.158	-1.03599	0.101804	-10.1763	2.52972e-24	9.84025e-23
Cse_sc004357.1_g050.1	416.261	-1.03674	0.126285	-8.20951	2.22091e-16	5.61766e-15
Cse_sc012093.1_g030.1	57.4468	-1.03734	0.32133	-3.22826	0.00124545	0.00721626
Cse_sc035172.1_g010.1	70.3262	-1.03798	0.287725	-3.60755	0.000309097	0.00207931
Cse_sc004091.1_g010.1	111.682	-1.0382	0.225521	-4.60357	4.15314e-06	3.90552e-05
Cse_sc004371.1_g020.1	202.778	-1.03999	0.172313	-6.0355	1.58472e-09	2.27286e-08
Cse_sc009144.1_g020.1	404.983	-1.04028	0.129354	-8.04214	8.82828e-16	2.1463e-14
Cse_sc002889.1_g080.1	82.6778	-1.0404	0.260527	-3.99345	6.51182e-05	0.000497724
Cse_sc037995.1_g020.1	50.3116	-1.04057	0.336762	-3.08993	0.00200205	0.0109665
Cse_sc028328.1_g030.1	260.582	-1.04058	0.161955	-6.42515	1.3174e-10	2.10909e-09
Cse_sc010146.1_g020.1	107.165	-1.04253	0.235418	-4.42843	9.49199e-06	8.37863e-05
Cse_sc003878.1_g030.1	472.115	-1.04309	0.126847	-8.22323	1.98087e-16	5.0149e-15
Cse_sc013910.1_g020.1	251.79	-1.04461	0.153558	-6.80269	1.02681e-11	1.81999e-10
Cse_sc052646.1_g010.1	115.55	-1.04481	0.227264	-4.59733	4.27941e-06	4.01247e-05
Cse_sc001594.1_g020.1	42.3812	-1.04525	0.372065	-2.80933	0.00496443	0.0239943
Cse_sc006267.1_g020.1	43.9148	-1.04566	0.36201	-2.88847	0.00387125	0.019306
Cse_sc001026.1_g010.1	2680.49	-1.04569	0.0632917	-16.5218	2.55849e-61	3.52862e-59
Cse_sc002790.1_g030.1	173.115	-1.04577	0.183152	-5.70983	1.13088e-08	1.48708e-07
Cse_sc007915.1_g030.1	211.714	-1.04699	0.173561	-6.03244	1.61503e-09	2.31491e-08
Cse_sc021109.1_g030.1	36.579	-1.04752	0.402634	-2.60167	0.00927712	0.0408884
Cse_sc040725.1_g010.1	57.0211	-1.05131	0.31342	-3.35432	0.000795605	0.00486644
Cse_sc003876.1_g060.1	39649.9	-1.05153	0.0625801	-16.8029	2.32413e-63	3.36182e-61
Cse_sc001248.1_g010.1	56.2704	-1.05167	0.320061	-3.28584	0.00101678	0.00603771
Cse_sc003126.1_g050.1	186.522	-1.05177	0.182	-5.77899	7.51518e-09	1.01086e-07
Cse_sc001970.1_g050.1	41.5159	-1.05192	0.369735	-2.84507	0.00444023	0.0217998
Cse_sc010934.1_g010.1	56.2198	-1.05215	0.320045	-3.28751	0.00101076	0.00601133
Cse_sc008559.1_g070.1	70.9135	-1.05389	0.284559	-3.7036	0.00021256	0.00148113
Cse_sc000380.1_g090.1	35.2132	-1.05391	0.408465	-2.58018	0.00987477	0.0430088
Cse_sc040378.1_g020.1	46.4805	-1.05417	0.348019	-3.02906	0.00245313	0.0130307
Cse_sc004821.1_g050.1	860.081	-1.05421	0.0936377	-11.2584	2.10554e-29	1.02034e-27
Cse_sc066351.1_g020.1	608.87	-1.05455	0.21707	-4.8581	1.1852e-06	1.20807e-05
Cse_sc000489.1_g130.1	73.2651	-1.05472	0.29395	-3.58809	0.000333114	0.0022263
Cse_sc002352.1_g010.1	249.257	-1.05591	0.156222	-6.75903	1.38918e-11	2.42202e-10
Cse_sc016960.1_g030.1	34.411	-1.05631	0.407362	-2.59304	0.00951308	0.041743
Cse_sc014680.1_g020.1	278.654	-1.05672	0.150246	-7.03331	2.01688e-12	3.80694e-11
Cse_sc003633.1_g030.1	319.445	-1.05696	0.14588	-7.24542	4.31112e-13	8.69018e-12
Cse_sc000852.1_g030.1	38.3491	-1.05756	0.403159	-2.62319	0.00871102	0.0387792
Cse_sc021552.1_g020.1	40.9386	-1.05765	0.380538	-2.77935	0.00544676	0.0260353
Cse_sc022536.1_g010.1	67.7522	-1.05786	0.306814	-3.44788	0.000565002	0.00357363
Cse_sc057661.1_g010.1	190.587	-1.05799	0.180039	-5.87643	4.19209e-09	5.79028e-08
Cse_sc015851.1_g020.1	43.2833	-1.05904	0.374945	-2.82454	0.00473493	0.0230228
Cse_sc010389.1_g020.1	506.324	-1.05968	0.113646	-9.32439	1.11627e-20	3.61031e-19
Cse_sc010702.1_g040.1	1188.13	-1.05998	0.080936	-13.0965	3.44825e-39	2.35767e-37
Cse_sc043201.1_g020.1	266.887	-1.06003	0.150015	-7.06613	1.59315e-12	3.04508e-11
Cse_sc012753.1_g010.1	381.627	-1.06046	0.13151	-8.06376	7.39848e-16	1.80479e-14
Cse_sc002714.1_g010.1	90.9934	-1.06149	0.261102	-4.06543	4.79445e-05	0.000375124
Cse_sc021945.1_g010.1	3091.99	-1.06266	0.0596143	-17.8256	4.47444e-71	7.71239e-69
Cse_sc003379.1_g030.1	774.098	-1.06357	0.0992714	-10.7138	8.76919e-27	3.85965e-25
Cse_sc001301.1_g020.1	95.2508	-1.06406	0.255052	-4.17191	3.02057e-05	0.000244715
Cse_sc016579.1_g010.1	2157.72	-1.06456	0.0673685	-15.802	3.01274e-56	3.54804e-54
Cse_sc008439.1_g030.1	133.235	-1.06594	0.211251	-5.04586	4.51479e-07	4.89853e-06
Cse_sc000092.1_g080.1	26224	-1.06698	0.114176	-9.34506	9.18343e-21	2.98695e-19
Cse_sc033735.1_g010.1	291.762	-1.06736	0.146085	-7.30646	2.74276e-13	5.59931e-12
Cse_sc021945.1_g030.1	52.7109	-1.06811	0.338829	-3.15235	0.00161962	0.00907725
Cse_sc007556.1_g050.1	464.059	-1.06885	0.117491	-9.09728	9.26233e-20	2.84542e-18
Cse_sc005590.1_g020.1	69.2062	-1.06885	0.290944	-3.67373	0.000239033	0.00164844
Cse_sc002577.1_g030.1	340.238	-1.07127	0.135663	-7.89659	2.86626e-15	6.7572e-14
Cse_sc003573.1_g020.1	224.731	-1.07173	0.165785	-6.4646	1.01569e-10	1.63882e-09
Cse_sc000586.1_g120.1	42.9745	-1.07333	0.369896	-2.90171	0.00371137	0.018637
Cse_sc004423.1_g040.1	3439.88	-1.07381	0.0612237	-17.5391	7.21029e-69	1.1997e-66
Cse_sc001590.1_g010.1	143.439	-1.07397	0.20343	-5.27928	1.2969e-07	1.51017e-06
Cse_sc051184.1_g010.1	42.8898	-1.07596	0.373622	-2.87981	0.00397915	0.0197789
Cse_sc038673.1_g020.1	288.107	-1.07701	0.147746	-7.28963	3.10805e-13	6.31816e-12
Cse_sc028932.1_g010.1	79.2951	-1.07759	0.272009	-3.96162	7.44441e-05	0.000563469
Cse_sc018060.1_g020.1	53.6213	-1.07847	0.331526	-3.25306	0.00114168	0.00668089
Cse_sc019233.1_g020.1	84.2802	-1.0785	0.271372	-3.97423	7.06069e-05	0.000536117
Cse_sc013090.1_g020.1	477.391	-1.07938	0.116805	-9.24087	2.44503e-20	7.73409e-19
Cse_sc008298.1_g020.1	140.765	-1.0797	0.204454	-5.28092	1.28535e-07	1.49793e-06
Cse_sc000314.1_g020.1	545.224	-1.08038	0.117204	-9.21791	3.0294e-20	9.53019e-19
Cse_sc003110.1_g030.1	47.0675	-1.08183	0.364095	-2.97128	0.00296559	0.015358
Cse_sc047183.1_g010.1	434.889	-1.08197	0.121103	-8.93426	4.09907e-19	1.21516e-17
Cse_sc015071.1_g030.1	76.3219	-1.08414	0.272212	-3.98272	6.81298e-05	0.000519088
Cse_sc006249.1_g040.1	13868.9	-1.0843	0.0523263	-20.7219	2.19646e-95	6.51806e-93
Cse_sc008180.1_g050.1	79.4248	-1.08464	0.284184	-3.8167	0.000135248	0.000977186
Cse_sc006595.1_g080.1	186.78	-1.08632	0.180674	-6.01259	1.82583e-09	2.60438e-08
Cse_sc011269.1_g040.1	163.564	-1.08644	0.188572	-5.76141	8.34127e-09	1.1152e-07
Cse_sc006636.1_g030.1	1749.44	-1.08653	0.0814493	-13.34	1.35495e-40	1.00521e-38
Cse_sc000133.1_g070.1	1594.23	-1.08667	0.0769386	-14.1239	2.70713e-45	2.2919e-43
Cse_sc002612.1_g020.1	82.0006	-1.08684	0.275957	-3.93843	8.20172e-05	0.000616414
Cse_sc021787.1_g010.1	64.7548	-1.08735	0.300019	-3.62426	0.00028979	0.00195859
Cse_sc010848.1_g040.1	147.15	-1.08735	0.204802	-5.30931	1.10044e-07	1.29185e-06
Cse_sc023895.1_g020.1	2410.67	-1.08779	0.0676619	-16.0769	3.70544e-58	4.57773e-56
Cse_sc032295.1_g040.1	2467.87	-1.08793	0.0842204	-12.9177	3.57863e-38	2.34115e-36
Cse_sc009483.1_g010.1	404.296	-1.08796	0.128848	-8.44378	3.07232e-17	8.21815e-16
Cse_sc015614.1_g010.1	32.3752	-1.08822	0.417518	-2.60641	0.00914963	0.0403883
Cse_sc004204.1_g060.1	52.5368	-1.08856	0.342036	-3.1826	0.0014596	0.00829506
Cse_sc004750.1_g040.1	11321.4	-1.08861	0.049256	-22.1011	3.08491e-108	1.18399e-105
Cse_sc008184.1_g050.1	231.24	-1.08914	0.169129	-6.4397	1.19709e-10	1.92183e-09
Cse_sc004891.1_g020.1	127.131	-1.08918	0.220928	-4.93001	8.22236e-07	8.5816e-06
Cse_sc024845.1_g030.1	45.712	-1.08943	0.352266	-3.09264	0.00198385	0.010871
Cse_sc005450.1_g040.1	436.024	-1.08982	0.124214	-8.77371	1.72871e-18	4.95627e-17
Cse_sc013645.1_g020.1	477.83	-1.0902	0.11766	-9.26568	1.93832e-20	6.17195e-19
Cse_sc007849.1_g030.1	5380.67	-1.09035	0.053796	-20.2683	2.45017e-91	6.59142e-89
Cse_sc000197.1_g070.1	101.63	-1.09068	0.244261	-4.4652	7.99923e-06	7.15976e-05
Cse_sc012061.1_g010.1	526.255	-1.09077	0.114665	-9.51266	1.85854e-21	6.2865e-20
Cse_sc028197.1_g020.1	208.152	-1.09089	0.172024	-6.34149	2.27555e-10	3.54063e-09
Cse_sc007631.1_g020.1	106.484	-1.09182	0.234729	-4.65139	3.29705e-06	3.14465e-05
Cse_sc034665.1_g010.1	1126.94	-1.09287	0.0874616	-12.4954	7.91068e-36	4.7838e-34
Cse_sc021799.1_g020.1	231.424	-1.09345	0.165402	-6.61086	3.8209e-11	6.41685e-10
Cse_sc020211.1_g020.1	43.2803	-1.094	0.375585	-2.9128	0.00358203	0.0180671
Cse_sc003318.1_g040.1	374.521	-1.09423	0.130054	-8.41368	3.97354e-17	1.05321e-15
Cse_sc008282.1_g050.1	135.119	-1.0947	0.219276	-4.99233	5.96537e-07	6.38576e-06
Cse_sc001802.1_g090.1	503.535	-1.09486	0.117837	-9.29132	1.52383e-20	4.89002e-19
Cse_sc012291.1_g020.1	120.257	-1.09498	0.227075	-4.8221	1.42053e-06	1.43122e-05
Cse_sc007211.1_g040.1	7066.3	-1.09548	0.0570237	-19.211	2.9943e-82	6.57947e-80
Cse_sc001231.1_g060.1	56.8684	-1.09687	0.321478	-3.41197	0.000644962	0.00402804
Cse_sc011262.1_g020.1	263.365	-1.09867	0.153096	-7.17636	7.15932e-13	1.41442e-11
Cse_sc013479.1_g010.1	303.979	-1.09881	0.160265	-6.85622	7.07049e-12	1.27202e-10
Cse_sc000377.1_g080.1	210.644	-1.09965	0.167709	-6.55693	5.4928e-11	9.07636e-10
Cse_sc021404.1_g020.1	150.5	-1.09975	0.207277	-5.30569	1.12246e-07	1.31663e-06
Cse_sc014520.1_g030.1	87.8477	-1.10002	0.25509	-4.31228	1.61579e-05	0.00013732
Cse_sc009814.1_g040.1	37.5173	-1.10117	0.423659	-2.5992	0.00934422	0.0411463
Cse_sc006603.1_g020.1	12112.8	-1.10226	0.0599403	-18.3893	1.60161e-75	3.11502e-73
Cse_sc003743.1_g040.1	180.892	-1.10233	0.182164	-6.05129	1.43692e-09	2.07639e-08
Cse_sc008915.1_g010.1	74.5574	-1.10312	0.282066	-3.91085	9.19722e-05	0.000684973
Cse_sc022460.1_g020.1	375.38	-1.10374	0.132474	-8.33174	7.96623e-17	2.06212e-15
Cse_sc007059.1_g020.1	31.7633	-1.10419	0.4274	-2.58351	0.0097802	0.0426721
Cse_sc007644.1_g020.1	93.8184	-1.10422	0.252839	-4.3673	1.25793e-05	0.000108966
Cse_sc028943.1_g010.1	264.93	-1.10528	0.153882	-7.18266	6.83669e-13	1.35533e-11
Cse_sc000761.1_g030.1	582.823	-1.10548	0.10874	-10.1662	2.80515e-24	1.08676e-22
Cse_sc008233.1_g030.1	1429.2	-1.10571	0.0824918	-13.4038	5.74175e-41	4.34937e-39
Cse_sc021802.1_g030.1	327.977	-1.10761	0.143177	-7.73597	1.02618e-14	2.31313e-13
Cse_sc003609.1_g040.1	55.4385	-1.10958	0.319263	-3.47543	0.000510032	0.00326613
Cse_sc076864.1_g010.1	36.9381	-1.1097	0.395299	-2.80725	0.00499666	0.0241364
Cse_sc014905.1_g030.1	66.3985	-1.10997	0.297981	-3.72498	0.000195332	0.00137204
Cse_sc063720.1_g010.1	85.815	-1.11368	0.261077	-4.26572	1.99254e-05	0.000166392
Cse_sc013964.1_g010.1	33.8326	-1.11522	0.417871	-2.66882	0.00761175	0.0345699
Cse_sc009435.1_g020.1	2682.38	-1.11618	0.0680242	-16.4086	1.66063e-60	2.1827e-58
Cse_sc041434.1_g010.1	53.7933	-1.11668	0.35117	-3.1799	0.00147328	0.00835631
Cse_sc001910.1_g010.1	125.039	-1.11881	0.218266	-5.12592	2.9609e-07	3.28818e-06
Cse_sc012252.1_g030.1	85.523	-1.1192	0.266732	-4.19596	2.71717e-05	0.00022182
Cse_sc021216.1_g040.1	47.3163	-1.11935	0.348981	-3.2075	0.00133896	0.0076884
Cse_sc015793.1_g030.1	170.109	-1.12121	0.195062	-5.74798	9.03155e-09	1.20135e-07
Cse_sc003303.1_g030.1	51.6737	-1.12525	0.332628	-3.38291	0.000717219	0.00443029
Cse_sc003930.1_g030.1	71.3815	-1.12756	0.284304	-3.96603	7.30796e-05	0.000553875
Cse_sc008242.1_g030.1	4502.55	-1.12804	0.0574092	-19.6491	5.88479e-86	1.41161e-83
Cse_sc002377.1_g040.1	35.8281	-1.12841	0.420222	-2.68527	0.00724713	0.0331546
Cse_sc023935.1_g010.1	31.4036	-1.12882	0.423523	-2.66531	0.00769172	0.0348616
Cse_sc028341.1_g030.1	17761.1	-1.12885	0.0649211	-17.388	1.01795e-67	1.59248e-65
Cse_sc002400.1_g030.1	43.3621	-1.12906	0.368371	-3.06501	0.00217665	0.0117728
Cse_sc009069.1_g020.1	296.749	-1.12937	0.153455	-7.3596	1.84462e-13	3.8227e-12
Cse_sc025879.1_g010.1	117.282	-1.13115	0.229964	-4.91879	8.70802e-07	9.04258e-06
Cse_sc030561.1_g020.1	143.676	-1.13248	0.206005	-5.49732	3.85603e-08	4.79671e-07
Cse_sc022503.1_g020.1	43.289	-1.13283	0.369	-3.07	0.00214056	0.0116125
Cse_sc008774.1_g030.1	32.4266	-1.13292	0.42377	-2.67343	0.00750793	0.0341685
Cse_sc029382.1_g020.1	92.8501	-1.13307	0.250856	-4.51684	6.27693e-06	5.72502e-05
Cse_sc002883.1_g030.1	1586.41	-1.13458	0.0792526	-14.316	1.73765e-46	1.54855e-44
Cse_sc012504.1_g010.1	170.622	-1.13527	0.192377	-5.90126	3.60732e-09	5.00418e-08
Cse_sc017841.1_g020.1	8998.26	-1.1353	0.068025	-16.6894	1.56473e-62	2.20787e-60
Cse_sc008960.1_g010.1	633.183	-1.13595	0.1093	-10.393	2.66928e-25	1.10079e-23
Cse_sc006971.1_g080.1	32.3868	-1.1363	0.419541	-2.70843	0.00676032	0.0312553
Cse_sc003820.1_g090.1	684.543	-1.13729	0.104093	-10.9257	8.68815e-28	3.96337e-26
Cse_sc003515.1_g030.1	37.598	-1.13778	0.399381	-2.84885	0.00438775	0.0215789
Cse_sc055001.1_g020.1	86.0621	-1.13926	0.295968	-3.84927	0.000118472	0.000864439
Cse_sc010969.1_g020.1	90.6385	-1.14124	0.255692	-4.46335	8.0688e-06	7.21754e-05
Cse_sc022232.1_g030.1	65.7466	-1.14271	0.303175	-3.76913	0.000163821	0.00116463
Cse_sc001459.1_g030.1	85.7372	-1.14313	0.265582	-4.30426	1.67548e-05	0.000142016
Cse_sc043996.1_g010.1	39.3458	-1.1436	0.378394	-3.02224	0.00250914	0.0132939
Cse_sc008820.1_g010.1	413.888	-1.14369	0.129591	-8.82536	1.09112e-18	3.16292e-17
Cse_sc014991.1_g020.1	5116.28	-1.14429	0.0554676	-20.6298	1.48128e-94	4.26386e-92
Cse_sc031477.1_g010.1	33.4047	-1.14474	0.417071	-2.74471	0.00605642	0.0284813
Cse_sc003341.1_g010.1	984.08	-1.14497	0.0885485	-12.9304	3.03215e-38	1.98817e-36
Cse_sc006955.1_g020.1	212.403	-1.1462	0.169076	-6.77924	1.20811e-11	2.12304e-10
Cse_sc020104.1_g020.1	63.4522	-1.14668	0.321216	-3.56981	0.000357237	0.00237101
Cse_sc007680.1_g030.1	1603.15	-1.14808	0.0792235	-14.4916	1.36885e-47	1.25485e-45
Cse_sc010019.1_g030.1	85.1355	-1.14815	0.26971	-4.25698	2.0721e-05	0.000172385
Cse_sc000142.1_g100.1	87.4494	-1.14861	0.267769	-4.28953	1.79048e-05	0.000150964
Cse_sc006103.1_g010.1	226.151	-1.14914	0.17428	-6.59367	4.29081e-11	7.17669e-10
Cse_sc023627.1_g060.1	330.548	-1.14945	0.137469	-8.36152	6.19148e-17	1.61579e-15
Cse_sc035904.1_g010.1	8736.51	-1.14987	0.0577584	-19.9082	3.45449e-88	8.79978e-86
Cse_sc016365.1_g060.1	29.2359	-1.15035	0.440468	-2.61164	0.00901082	0.0398673
Cse_sc001639.1_g080.1	374.378	-1.15129	0.133897	-8.59836	8.08618e-18	2.22525e-16
Cse_sc021818.1_g010.1	61.2946	-1.15266	0.323409	-3.56411	0.000365093	0.00241591
Cse_sc020007.1_g020.1	126.372	-1.15292	0.215041	-5.36138	8.25877e-08	9.83976e-07
Cse_sc009928.1_g010.1	80.9485	-1.15298	0.271427	-4.24787	2.15815e-05	0.000179027
Cse_sc023107.1_g020.1	60.9791	-1.15343	0.313445	-3.67986	0.000233366	0.00161283
Cse_sc000643.1_g020.1	969.256	-1.15458	0.087136	-13.2503	4.4941e-40	3.226e-38
Cse_sc010294.1_g040.1	51.6682	-1.15462	0.332512	-3.47241	0.000515799	0.00330013
Cse_sc009464.1_g050.1	248.005	-1.1561	0.159087	-7.26707	3.67379e-13	7.44719e-12
Cse_sc007116.1_g050.1	43.9229	-1.15739	0.366485	-3.15809	0.00158809	0.00891269
Cse_sc037877.1_g010.1	260.931	-1.15915	0.170165	-6.81191	9.63105e-12	1.71129e-10
Cse_sc004884.1_g030.1	92.4132	-1.15991	0.251224	-4.61705	3.89234e-06	3.67347e-05
Cse_sc011714.1_g030.1	177.903	-1.16041	0.183628	-6.31936	2.62651e-10	4.06911e-09
Cse_sc003308.1_g030.1	225.552	-1.16174	0.165009	-7.04045	1.91623e-12	3.62171e-11
Cse_sc000630.1_g010.1	34.5797	-1.16282	0.406319	-2.86183	0.00421201	0.0208142
Cse_sc061125.1_g020.1	125.676	-1.16573	0.219011	-5.32271	1.02234e-07	1.20409e-06
Cse_sc016983.1_g040.1	93.5932	-1.1672	0.248719	-4.69284	2.69439e-06	2.60349e-05
Cse_sc001086.1_g010.1	162.26	-1.16733	0.199091	-5.86329	4.53785e-09	6.24089e-08
Cse_sc032717.1_g010.1	68.3216	-1.1676	0.299263	-3.90159	9.55621e-05	0.000709323
Cse_sc000941.1_g080.1	210.63	-1.16795	0.174617	-6.68865	2.25238e-11	3.86843e-10
Cse_sc000326.1_g040.1	39.9703	-1.16862	0.385818	-3.02893	0.00245419	0.0130339
Cse_sc017157.1_g010.1	690.699	-1.1692	0.100937	-11.5834	5.00153e-31	2.55718e-29
Cse_sc005617.1_g020.1	163.642	-1.1732	0.192177	-6.10476	1.02957e-09	1.51204e-08
Cse_sc036118.1_g010.1	128.096	-1.17379	0.220249	-5.32935	9.85641e-08	1.1642e-06
Cse_sc001566.1_g030.1	173.371	-1.17584	0.186823	-6.29387	3.09643e-10	4.77913e-09
Cse_sc002696.1_g050.1	81.1088	-1.17585	0.277462	-4.23787	2.25655e-05	0.000186544
Cse_sc036633.1_g010.1	1946.66	-1.1761	0.071448	-16.461	6.99761e-61	9.32529e-59
Cse_sc000159.1_g050.1	1496.34	-1.17629	0.0826129	-14.2386	5.27532e-46	4.57379e-44
Cse_sc001649.1_g040.1	66.1544	-1.1769	0.295629	-3.98099	6.86282e-05	0.000522195
Cse_sc007936.1_g030.1	648.816	-1.17804	0.102823	-11.457	2.16941e-30	1.08602e-28
Cse_sc003594.1_g030.1	494.61	-1.17958	0.116177	-10.1533	3.20462e-24	1.23819e-22
Cse_sc000281.1_g090.1	67.9223	-1.18025	0.299035	-3.94686	7.91821e-05	0.000597133
Cse_sc006327.1_g060.1	605.102	-1.18162	0.126876	-9.31321	1.24024e-20	4.00229e-19
Cse_sc008184.1_g040.1	80.5544	-1.18239	0.272913	-4.33247	1.47444e-05	0.000126127
Cse_sc031592.1_g010.1	2614.73	-1.1824	0.0666268	-17.7466	1.83136e-70	3.13785e-68
Cse_sc037968.1_g020.1	105.996	-1.18242	0.248346	-4.76118	1.92462e-06	1.90137e-05
Cse_sc000803.1_g080.1	1446.12	-1.18299	0.0791626	-14.9438	1.70867e-50	1.71373e-48
Cse_sc013995.1_g020.1	139.863	-1.18423	0.20823	-5.68716	1.29171e-08	1.68932e-07
Cse_sc062330.1_g010.1	121.656	-1.18494	0.218769	-5.4164	6.081e-08	7.37328e-07
Cse_sc006447.1_g010.1	51.6665	-1.18632	0.334965	-3.54163	0.000397657	0.0026092
Cse_sc003461.1_g020.1	38.5709	-1.18684	0.383353	-3.09594	0.00196188	0.010767
Cse_sc007945.1_g020.1	787.562	-1.18751	0.0957542	-12.4017	2.55969e-35	1.52548e-33
Cse_sc019106.1_g030.1	302.871	-1.1878	0.151915	-7.81885	5.33102e-15	1.22665e-13
Cse_sc006002.1_g010.1	301.804	-1.18841	0.144975	-8.19735	2.45741e-16	6.20497e-15
Cse_sc011841.1_g030.1	271.873	-1.18974	0.155308	-7.66054	1.85155e-14	4.09975e-13
Cse_sc019812.1_g010.1	215.36	-1.19051	0.172627	-6.89643	5.33255e-12	9.67828e-11
Cse_sc078077.1_g010.1	107.864	-1.19054	0.237016	-5.02303	5.08627e-07	5.48469e-06
Cse_sc039054.1_g010.1	405.507	-1.19109	0.129368	-9.207	3.35361e-20	1.05271e-18
Cse_sc009515.1_g050.1	31.5757	-1.19455	0.432196	-2.7639	0.0057115	0.0271028
Cse_sc003888.1_g020.1	88.8834	-1.19468	0.259507	-4.60366	4.1513e-06	3.90507e-05
Cse_sc016063.1_g050.1	107.351	-1.19538	0.235241	-5.0815	3.74458e-07	4.11718e-06
Cse_sc006735.1_g010.1	233.073	-1.19553	0.162436	-7.36003	1.83868e-13	3.81314e-12
Cse_sc000091.1_g010.1	42.3461	-1.19796	0.380278	-3.15022	0.00163147	0.00914009
Cse_sc131889.1_g010.1	28.2432	-1.20016	0.455543	-2.63458	0.0084242	0.0377124
Cse_sc001990.1_g090.1	231.723	-1.2007	0.174742	-6.87127	6.36322e-12	1.14765e-10
Cse_sc039435.1_g020.1	27.4387	-1.20132	0.470489	-2.55334	0.0106695	0.0459487
Cse_sc011383.1_g070.1	503.169	-1.20552	0.126248	-9.54885	1.3114e-21	4.4673e-20
Cse_sc043657.1_g010.1	210.666	-1.20624	0.174253	-6.92233	4.44281e-12	8.13008e-11
Cse_sc000038.1_g080.1	38.9546	-1.2063	0.383333	-3.14687	0.00165029	0.00923654
Cse_sc009837.1_g010.1	191.902	-1.20649	0.182071	-6.62651	3.43722e-11	5.79956e-10
Cse_sc005638.1_g010.1	40.7287	-1.20745	0.376383	-3.20802	0.00133651	0.00767741
Cse_sc005092.1_g030.1	365.781	-1.20826	0.141577	-8.53427	1.41045e-17	3.82655e-16
Cse_sc014682.1_g040.1	431.476	-1.20851	0.121957	-9.9093	3.79287e-23	1.38375e-21
Cse_sc053525.1_g010.1	68.1343	-1.20877	0.297808	-4.05891	4.93022e-05	0.000384597
Cse_sc023012.1_g010.1	854.896	-1.20964	0.0965342	-12.5307	5.07405e-36	3.09442e-34
Cse_sc006714.1_g030.1	46.0767	-1.20971	0.369269	-3.27595	0.00105308	0.00623463
Cse_sc004540.1_g090.1	39.9762	-1.21024	0.380331	-3.18206	0.00146232	0.00830399
Cse_sc004308.1_g050.1	997.51	-1.21163	0.0877973	-13.8004	2.53604e-43	2.02777e-41
Cse_sc012562.1_g010.1	67.6075	-1.21297	0.29405	-4.12506	3.70636e-05	0.000295451
Cse_sc020605.1_g010.1	567.246	-1.2134	0.115748	-10.4831	1.0328e-25	4.3274e-24
Cse_sc011169.1_g030.1	32.7873	-1.21395	0.443907	-2.73469	0.00624382	0.0292031
Cse_sc005198.1_g060.1	364.955	-1.21459	0.144342	-8.41467	3.94e-17	1.04625e-15
Cse_sc010242.1_g030.1	35.5711	-1.21555	0.401389	-3.02836	0.00245888	0.0130492
Cse_sc002982.1_g020.1	42.7664	-1.21688	0.373026	-3.26218	0.00110559	0.00649608
Cse_sc004709.1_g030.1	842.361	-1.21785	0.0949502	-12.8262	1.17036e-37	7.50306e-36
Cse_sc015035.1_g010.1	34.7695	-1.22083	0.404948	-3.01477	0.00257171	0.0135953
Cse_sc019393.1_g010.1	32.9751	-1.22136	0.417199	-2.92752	0.00341682	0.0173401
Cse_sc030624.1_g010.1	330.411	-1.22186	0.138371	-8.83027	1.04419e-18	3.033e-17
Cse_sc004089.1_g040.1	35.789	-1.22387	0.400404	-3.05659	0.00223874	0.0120556
Cse_sc002556.1_g050.1	119.861	-1.22505	0.221098	-5.54078	3.01121e-08	3.79168e-07
Cse_sc001152.1_g070.1	1072.26	-1.22615	0.0868416	-14.1194	2.88311e-45	2.42662e-43
Cse_sc021212.1_g020.1	1236.34	-1.22702	0.0863392	-14.2116	7.76404e-46	6.69125e-44
Cse_sc019248.1_g050.1	61.5482	-1.22743	0.333006	-3.68592	0.000227879	0.0015787
Cse_sc085423.1_g010.1	26.8073	-1.22764	0.465336	-2.63819	0.00833503	0.0373713
Cse_sc025621.1_g020.1	31.4112	-1.23194	0.436624	-2.82151	0.00477981	0.023224
Cse_sc005667.1_g020.1	27.828	-1.23255	0.476992	-2.584	0.00976611	0.0426259
Cse_sc012195.1_g020.1	135.066	-1.23442	0.217465	-5.67641	1.3755e-08	1.79512e-07
Cse_sc024785.1_g010.1	580.809	-1.23499	0.121	-10.2065	1.85378e-24	7.2798e-23
Cse_sc033136.1_g010.1	47.7077	-1.23666	0.346774	-3.56619	0.00036221	0.00239793
Cse_sc014397.1_g020.1	28.8541	-1.2373	0.457031	-2.70725	0.00678428	0.031351
Cse_sc010440.1_g010.1	45.1845	-1.23743	0.375616	-3.2944	0.000986311	0.00588292
Cse_sc002756.1_g040.1	39.5647	-1.23759	0.399828	-3.0953	0.00196616	0.0107863
Cse_sc019066.1_g030.1	200.747	-1.23811	0.173827	-7.12267	1.05853e-12	2.06715e-11
Cse_sc012999.1_g020.1	44.889	-1.2388	0.38263	-3.2376	0.00120539	0.00700954
Cse_sc009049.1_g030.1	27.0197	-1.24207	0.47395	-2.62068	0.00877548	0.0389884
Cse_sc000721.1_g100.1	67.5256	-1.24216	0.304291	-4.08215	4.46212e-05	0.000351364
Cse_sc005592.1_g020.1	1947.26	-1.24238	0.0706151	-17.5938	2.74987e-69	4.65618e-67
Cse_sc017707.1_g010.1	52.5561	-1.24384	0.353335	-3.5203	0.000431062	0.00280663
Cse_sc036311.1_g010.1	52.5058	-1.24399	0.341406	-3.64373	0.000268712	0.00182987
Cse_sc019943.1_g010.1	89.4683	-1.24404	0.26514	-4.692	2.70544e-06	2.61163e-05
Cse_sc000389.1_g020.1	3599.08	-1.2448	0.0586301	-21.2314	4.903e-100	1.64108e-97
Cse_sc005150.1_g040.1	328.843	-1.24768	0.139833	-8.92262	4.55405e-19	1.34312e-17
Cse_sc017498.1_g010.1	40.777	-1.24772	0.388791	-3.20923	0.0013309	0.00764975
Cse_sc027832.1_g010.1	35.4225	-1.24875	0.413379	-3.02084	0.00252071	0.0133478
Cse_sc012831.1_g030.1	610.73	-1.24911	0.1073	-11.6413	2.54261e-31	1.30462e-29
Cse_sc030482.1_g020.1	30.7643	-1.24958	0.461345	-2.70856	0.00675751	0.0312524
Cse_sc000851.1_g030.1	2040.64	-1.24992	0.0675421	-18.5058	1.85511e-76	3.63261e-74
Cse_sc007024.1_g030.1	135.932	-1.25004	0.209108	-5.97796	2.25952e-09	3.19609e-08
Cse_sc009531.1_g040.1	30.7857	-1.25393	0.454279	-2.76026	0.00577548	0.0273613
Cse_sc030956.1_g010.1	1062.95	-1.25508	0.0864472	-14.5185	9.2521e-48	8.53595e-46
Cse_sc012894.1_g030.1	670.517	-1.2563	0.109492	-11.4739	1.78486e-30	8.96634e-29
Cse_sc000612.1_g030.1	38.148	-1.25737	0.393504	-3.19532	0.00139674	0.00798198
Cse_sc002395.1_g020.1	108.279	-1.25926	0.241351	-5.21757	1.8129e-07	2.0744e-06
Cse_sc001326.1_g010.1	216.757	-1.26166	0.175009	-7.2091	5.63242e-13	1.12668e-11
Cse_sc014834.1_g030.1	426.76	-1.26303	0.127828	-9.88069	5.04831e-23	1.83248e-21
Cse_sc015327.1_g050.1	91.5153	-1.26372	0.262107	-4.82138	1.42572e-06	1.43544e-05
Cse_sc000902.1_g040.1	3573.22	-1.26425	0.0627406	-20.1505	2.66563e-90	7.10464e-88
Cse_sc000091.1_g060.1	103.129	-1.26445	0.239426	-5.28116	1.28367e-07	1.49687e-06
Cse_sc010792.1_g040.1	24061.6	-1.26664	0.0619488	-20.4466	6.43913e-93	1.83515e-90
Cse_sc006545.1_g010.1	144.478	-1.26734	0.203382	-6.23132	4.6252e-10	7.01457e-09
Cse_sc009432.1_g010.1	56.5918	-1.26755	0.335427	-3.77891	0.000157518	0.0011226
Cse_sc028229.1_g010.1	53.0601	-1.26889	0.331165	-3.8316	0.000127315	0.000923344
Cse_sc036011.1_g020.1	627.971	-1.26899	0.110697	-11.4636	2.00987e-30	1.00791e-28
Cse_sc001362.1_g050.1	10766	-1.27074	0.0603166	-21.0679	1.56823e-98	4.90667e-96
Cse_sc009453.1_g020.1	974.993	-1.27113	0.0982861	-12.933	2.93193e-38	1.93125e-36
Cse_sc002557.1_g090.1	128.575	-1.27522	0.214755	-5.93806	2.88421e-09	4.03215e-08
Cse_sc055862.1_g010.1	48.6438	-1.27665	0.361192	-3.53453	0.000408501	0.00267426
Cse_sc000738.1_g050.1	813.476	-1.27698	0.095622	-13.3544	1.11582e-40	8.3643e-39
Cse_sc018446.1_g010.1	357.893	-1.27921	0.136365	-9.38076	6.54993e-21	2.14983e-19
Cse_sc006488.1_g040.1	469.403	-1.27923	0.119957	-10.664	1.49942e-26	6.50013e-25
Cse_sc008802.1_g040.1	34.9356	-1.28158	0.421551	-3.04016	0.00236451	0.0126299
Cse_sc008752.1_g050.1	99.5805	-1.2824	0.245366	-5.22647	1.72774e-07	1.98376e-06
Cse_sc009506.1_g030.1	385.283	-1.28256	0.131267	-9.77063	1.50507e-22	5.32884e-21
Cse_sc050610.1_g010.1	23.0614	-1.28282	0.502464	-2.55306	0.010678	0.0459787
Cse_sc029864.1_g010.1	93.2382	-1.28296	0.251761	-5.09594	3.47011e-07	3.8315e-06
Cse_sc034372.1_g010.1	218.635	-1.28304	0.170131	-7.54144	4.64814e-14	9.99229e-13
Cse_sc001016.1_g140.1	23.0505	-1.28364	0.505518	-2.53925	0.011109	0.0475351
Cse_sc002432.1_g050.1	72.2278	-1.28438	0.296263	-4.33526	1.45585e-05	0.000124611
Cse_sc001365.1_g040.1	664.908	-1.2856	0.107108	-12.0029	3.43149e-33	1.88697e-31
Cse_sc033691.1_g030.1	466.738	-1.28572	0.118592	-10.8416	2.18558e-27	9.84538e-26
Cse_sc003696.1_g020.1	54.3732	-1.28639	0.376872	-3.41334	0.000641729	0.00400872
Cse_sc002708.1_g030.1	24.0591	-1.2864	0.493534	-2.60652	0.00914684	0.0403822
Cse_sc011229.1_g030.1	100.007	-1.28875	0.244886	-5.26265	1.41991e-07	1.64342e-06
Cse_sc019790.1_g030.1	32.3984	-1.28911	0.42045	-3.06603	0.0021692	0.0117369
Cse_sc017614.1_g010.1	119.488	-1.28951	0.225093	-5.72878	1.01156e-08	1.33813e-07
Cse_sc031752.1_g040.1	1228.52	-1.29027	0.0826493	-15.6114	6.09003e-55	6.90163e-53
Cse_sc007055.1_g040.1	243.357	-1.29416	0.160259	-8.07545	6.72285e-16	1.64276e-14
Cse_sc007139.1_g030.1	1147.93	-1.29512	0.0877734	-14.7552	2.84665e-49	2.7405e-47
Cse_sc048090.1_g020.1	26.0674	-1.29593	0.482094	-2.68812	0.00718547	0.0329196
Cse_sc006217.1_g060.1	129.893	-1.29618	0.224429	-5.77546	7.67442e-09	1.03084e-07
Cse_sc014996.1_g030.1	23.2701	-1.29772	0.501727	-2.58651	0.00969542	0.0423945
Cse_sc001231.1_g020.1	96.5314	-1.29787	0.254896	-5.09174	3.54793e-07	3.90693e-06
Cse_sc000268.1_g090.1	107.161	-1.29816	0.245891	-5.27942	1.29596e-07	1.50968e-06
Cse_sc006087.1_g030.1	180.441	-1.29899	0.184556	-7.03846	1.9437e-12	3.67121e-11
Cse_sc013705.1_g010.1	114.49	-1.29949	0.229022	-5.67409	1.39427e-08	1.81767e-07
Cse_sc008006.1_g030.1	47.5125	-1.29992	0.353307	-3.67929	0.000233885	0.00161564
Cse_sc027554.1_g010.1	214.008	-1.30028	0.18319	-7.098	1.26573e-12	2.45181e-11
Cse_sc000437.1_g110.1	53.0591	-1.30117	0.333633	-3.90001	9.61897e-05	0.000713062
Cse_sc032502.1_g020.1	1564.24	-1.30121	0.078972	-16.4769	5.37811e-61	7.20041e-59
Cse_sc013362.1_g020.1	77.271	-1.30226	0.280505	-4.64254	3.44147e-06	3.26832e-05
Cse_sc002868.1_g020.1	2548.96	-1.30434	0.0727661	-17.9251	7.50932e-72	1.34258e-69
Cse_sc050509.1_g020.1	285.01	-1.30574	0.154484	-8.45227	2.85691e-17	7.66412e-16
Cse_sc027506.1_g010.1	143.106	-1.30849	0.204953	-6.38433	1.72148e-10	2.7197e-09
Cse_sc007104.1_g020.1	43.1799	-1.30889	0.37714	-3.47058	0.000519344	0.00331976
Cse_sc003207.1_g030.1	102.907	-1.31058	0.243784	-5.376	7.616e-08	9.10788e-07
Cse_sc019275.1_g020.1	23.4732	-1.3121	0.507553	-2.58515	0.00973379	0.0425235
Cse_sc000830.1_g110.1	50.7033	-1.31252	0.345213	-3.80207	0.000143492	0.00103106
Cse_sc001759.1_g030.1	175.248	-1.31305	0.188583	-6.96269	3.33828e-12	6.18356e-11
Cse_sc031331.1_g020.1	46.9082	-1.3139	0.354446	-3.70689	0.000209816	0.00146378
Cse_sc014945.1_g040.1	382.068	-1.31447	0.130803	-10.0492	9.26056e-24	3.49823e-22
Cse_sc054380.1_g010.1	179.478	-1.31561	0.193041	-6.8152	9.41358e-12	1.67369e-10
Cse_sc018134.1_g020.1	1117.68	-1.31624	0.087903	-14.9738	1.08868e-50	1.11108e-48
Cse_sc001072.1_g030.1	3966.74	-1.31746	0.0598399	-22.0164	2.00363e-107	7.58875e-105
Cse_sc013241.1_g010.1	2416.39	-1.31786	0.0655228	-20.113	5.68258e-90	1.48703e-87
Cse_sc006726.1_g020.1	27.1792	-1.31808	0.490961	-2.68469	0.00725973	0.0331964
Cse_sc012634.1_g040.1	100.567	-1.3188	0.249367	-5.28857	1.23278e-07	1.43899e-06
Cse_sc008413.1_g010.1	195.135	-1.32192	0.194382	-6.80064	1.04155e-11	1.84499e-10
Cse_sc002347.1_g010.1	2475.83	-1.32206	0.0661824	-19.9759	8.9179e-89	2.29198e-86
Cse_sc032343.1_g010.1	43.3227	-1.32266	0.368854	-3.58585	0.000335977	0.00224376
Cse_sc036647.1_g010.1	26.4698	-1.32266	0.476091	-2.77816	0.00546679	0.0261224
Cse_sc001716.1_g040.1	79.3673	-1.32362	0.278478	-4.75305	2.00376e-06	1.97216e-05
Cse_sc023759.1_g030.1	22.6572	-1.32467	0.506	-2.61793	0.0088466	0.0392675
Cse_sc035444.1_g020.1	263.519	-1.32534	0.159905	-8.28835	1.14833e-16	2.95131e-15
Cse_sc001165.1_g070.1	60.4566	-1.32549	0.324226	-4.08816	4.34807e-05	0.000343372
Cse_sc000568.1_g100.1	42.5807	-1.32552	0.377668	-3.50975	0.000448528	0.00290589
Cse_sc017217.1_g020.1	1400.87	-1.32741	0.0767381	-17.298	4.87118e-67	7.53854e-65
Cse_sc000369.1_g010.1	321.345	-1.32798	0.14112	-9.41029	4.94773e-21	1.63514e-19
Cse_sc004415.1_g030.1	157.959	-1.32972	0.199059	-6.68003	2.3889e-11	4.09312e-10
Cse_sc033713.1_g030.1	35.9114	-1.33333	0.428989	-3.10807	0.00188315	0.0103725
Cse_sc020252.1_g030.1	77.9705	-1.33373	0.288603	-4.62134	3.81262e-06	3.60297e-05
Cse_sc017667.1_g010.1	55.0737	-1.33386	0.326567	-4.0845	4.41714e-05	0.000348253
Cse_sc019365.1_g050.1	5321.86	-1.33409	0.0587236	-22.7181	2.967e-114	1.2747e-111
Cse_sc040375.1_g010.1	154.59	-1.33418	0.20584	-6.48163	9.07347e-11	1.46813e-09
Cse_sc000384.1_g010.1	176.46	-1.3351	0.189346	-7.05114	1.77458e-12	3.36505e-11
Cse_sc019264.1_g010.1	79.6954	-1.33544	0.273415	-4.88429	1.038e-06	1.0671e-05
Cse_sc020759.1_g010.1	28.3905	-1.33566	0.464727	-2.87407	0.00405223	0.0201005
Cse_sc038574.1_g020.1	438.462	-1.33581	0.129909	-10.2827	8.43634e-25	3.40112e-23
Cse_sc016997.1_g030.1	87.2531	-1.33587	0.271278	-4.92435	8.46427e-07	8.80853e-06
Cse_sc000036.1_g090.1	47.5146	-1.33653	0.376861	-3.54647	0.000390427	0.00256703
Cse_sc003549.1_g040.1	148.244	-1.3372	0.204945	-6.52466	6.81558e-11	1.11545e-09
Cse_sc005117.1_g040.1	1270.75	-1.33744	0.0860536	-15.5419	1.80489e-54	2.00594e-52
Cse_sc007542.1_g020.1	30.4053	-1.3376	0.439552	-3.04309	0.00234159	0.0125284
Cse_sc011567.1_g020.1	38.9405	-1.33801	0.387862	-3.4497	0.000561217	0.00355437
Cse_sc016692.1_g060.1	126.35	-1.3381	0.221682	-6.03611	1.57871e-09	2.26649e-08
Cse_sc024693.1_g020.1	322.314	-1.33851	0.143841	-9.30553	1.33321e-20	4.29265e-19
Cse_sc009777.1_g020.1	2022.88	-1.33877	0.0798688	-16.7621	4.61766e-63	6.6129e-61
Cse_sc023627.1_g070.1	176.839	-1.33886	0.189704	-7.05764	1.69348e-12	3.21974e-11
Cse_sc011566.1_g010.1	22.8882	-1.33949	0.515361	-2.59913	0.009346	0.0411478
Cse_sc000902.1_g060.1	386.343	-1.33963	0.133535	-10.0321	1.10152e-23	4.13934e-22
Cse_sc004292.1_g020.1	188.732	-1.33964	0.187022	-7.16299	7.89346e-13	1.55626e-11
Cse_sc005215.1_g040.1	77.133	-1.34011	0.282859	-4.73774	2.16119e-06	2.11598e-05
Cse_sc105828.1_g010.1	107.192	-1.34015	0.262863	-5.09828	3.42752e-07	3.78737e-06
Cse_sc008450.1_g050.1	83.9288	-1.34172	0.26953	-4.97802	6.4238e-07	6.84848e-06
Cse_sc031594.1_g040.1	56.9707	-1.34272	0.343047	-3.9141	9.07413e-05	0.000676681
Cse_sc033470.1_g020.1	37.1677	-1.34417	0.403706	-3.32959	0.000869744	0.00525381
Cse_sc040840.1_g010.1	28.6184	-1.34487	0.451471	-2.97887	0.00289318	0.0150407
Cse_sc005375.1_g060.1	375.29	-1.34611	0.133409	-10.0901	6.11054e-24	2.32354e-22
Cse_sc020143.1_g030.1	325.883	-1.349	0.144331	-9.34654	9.05635e-21	2.94895e-19
Cse_sc024916.1_g020.1	117.858	-1.35309	0.22886	-5.91231	3.37352e-09	4.69342e-08
Cse_sc004685.1_g060.1	1979.79	-1.35461	0.080613	-16.8039	2.28446e-63	3.32112e-61
Cse_sc012647.1_g040.1	131.901	-1.35738	0.224654	-6.0421	1.52123e-09	2.18943e-08
Cse_sc003312.1_g030.1	5985.07	-1.36032	0.0540603	-25.163	1.01934e-139	6.82365e-137
Cse_sc031415.1_g040.1	519.762	-1.36322	0.119469	-11.4106	3.69959e-30	1.83925e-28
Cse_sc001321.1_g020.1	20.283	-1.36353	0.537596	-2.53635	0.0112013	0.0478667
Cse_sc003085.1_g060.1	95.6459	-1.36526	0.251117	-5.43675	5.42625e-08	6.62684e-07
Cse_sc013961.1_g030.1	29.054	-1.36702	0.455728	-2.99963	0.00270307	0.0141985
Cse_sc040743.1_g020.1	565.917	-1.36912	0.109557	-12.4969	7.76356e-36	4.70472e-34
Cse_sc011053.1_g010.1	133.674	-1.36917	0.225909	-6.06069	1.35538e-09	1.96448e-08
Cse_sc000711.1_g050.1	148.999	-1.371	0.207469	-6.6082	3.89021e-11	6.52943e-10
Cse_sc001162.1_g020.1	29.0127	-1.37102	0.460479	-2.97737	0.00290729	0.0151034
Cse_sc041325.1_g020.1	61.026	-1.37117	0.315215	-4.34994	1.36178e-05	0.000117397
Cse_sc026195.1_g020.1	87.29	-1.37238	0.269054	-5.10077	3.38281e-07	3.74084e-06
Cse_sc010433.1_g050.1	1151.02	-1.37316	0.0847566	-16.2012	4.94335e-59	6.21372e-57
Cse_sc001384.1_g160.1	25.237	-1.37665	0.479898	-2.86863	0.00412252	0.0204175
Cse_sc000406.1_g030.1	872.862	-1.37751	0.0936894	-14.7029	6.17524e-49	5.86647e-47
Cse_sc028996.1_g010.1	62.2235	-1.37864	0.310985	-4.43314	9.28717e-06	8.21799e-05
Cse_sc034224.1_g010.1	35.9509	-1.37884	0.414129	-3.32948	0.000870068	0.00525381
Cse_sc016445.1_g010.1	35.9679	-1.37944	0.407829	-3.38241	0.000718538	0.00443654
Cse_sc014183.1_g020.1	56.4479	-1.37945	0.324915	-4.24556	2.18049e-05	0.000180567
Cse_sc007510.1_g010.1	303.776	-1.38102	0.147042	-9.39204	5.88476e-21	1.93371e-19
Cse_sc012142.1_g030.1	29.2491	-1.38156	0.459811	-3.00461	0.00265918	0.013991
Cse_sc004690.1_g030.1	116.863	-1.38277	0.240118	-5.75871	8.47606e-09	1.13165e-07
Cse_sc067710.1_g010.1	98.4294	-1.38317	0.256803	-5.38611	7.19977e-08	8.64604e-07
Cse_sc007479.1_g020.1	360.412	-1.38354	0.142039	-9.74054	2.02481e-22	7.14266e-21
Cse_sc007167.1_g020.1	672.93	-1.38583	0.103318	-13.4133	5.05569e-41	3.83979e-39
Cse_sc004565.1_g010.1	159.238	-1.38625	0.196056	-7.07066	1.54204e-12	2.95523e-11
Cse_sc023572.1_g020.1	98.5497	-1.38749	0.250405	-5.54099	3.00775e-08	3.78897e-07
Cse_sc014582.1_g030.1	264.909	-1.38932	0.154983	-8.96432	3.12215e-19	9.31305e-18
Cse_sc013962.1_g020.1	593.242	-1.38955	0.114224	-12.1651	4.76643e-34	2.70615e-32
Cse_sc026620.1_g020.1	345.128	-1.39054	0.140811	-9.8752	5.33278e-23	1.9333e-21
Cse_sc000352.1_g040.1	62.8768	-1.3932	0.318424	-4.37528	1.21277e-05	0.000105276
Cse_sc006353.1_g020.1	244.257	-1.39413	0.164191	-8.49088	2.05083e-17	5.52744e-16
Cse_sc030434.1_g010.1	229.338	-1.39415	0.165661	-8.41572	3.90485e-17	1.03787e-15
Cse_sc038408.1_g020.1	2324.64	-1.39486	0.0823564	-16.9369	2.40514e-64	3.58714e-62
Cse_sc044761.1_g030.1	67.7422	-1.39628	0.329979	-4.23142	2.32221e-05	0.000191587
Cse_sc006807.1_g020.1	30.4412	-1.39636	0.470141	-2.97008	0.00297722	0.0154052
Cse_sc003819.1_g020.1	62.0419	-1.39922	0.315583	-4.43375	9.2608e-06	8.1997e-05
Cse_sc001169.1_g010.1	73.759	-1.39998	0.289222	-4.84052	1.29499e-06	1.30978e-05
Cse_sc013275.1_g020.1	107.038	-1.40159	0.251045	-5.58304	2.3635e-08	3.01567e-07
Cse_sc015325.1_g030.1	25.6519	-1.40189	0.480704	-2.91632	0.0035419	0.0178992
Cse_sc025892.1_g010.1	41.3067	-1.40274	0.38342	-3.65851	0.000253688	0.00173908
Cse_sc011852.1_g010.1	21.646	-1.40658	0.533838	-2.63485	0.00841751	0.0376883
Cse_sc069033.1_g020.1	350.948	-1.40775	0.379798	-3.70658	0.000210075	0.00146523
Cse_sc012043.1_g010.1	89.1197	-1.41011	0.273755	-5.15098	2.59124e-07	2.90342e-06
Cse_sc028009.1_g010.1	37.56	-1.41184	0.40885	-3.45319	0.000553993	0.00351345
Cse_sc012246.1_g030.1	79.3243	-1.41321	0.274442	-5.1494	2.61325e-07	2.92467e-06
Cse_sc002701.1_g050.1	25.8898	-1.41357	0.498728	-2.83435	0.00459184	0.0224179
Cse_sc004391.1_g020.1	149.968	-1.41456	0.207903	-6.80395	1.01789e-11	1.8053e-10
Cse_sc007770.1_g020.1	4565.59	-1.4149	0.0560424	-25.2469	1.22628e-140	8.40439e-138
Cse_sc035564.1_g020.1	163.053	-1.4164	0.20085	-7.05202	1.76341e-12	3.34607e-11
Cse_sc020096.1_g040.1	85.2151	-1.41655	0.274643	-5.15779	2.49881e-07	2.80531e-06
Cse_sc004486.1_g020.1	18.8959	-1.41789	0.558929	-2.5368	0.011187	0.0478197
Cse_sc000388.1_g070.1	145.987	-1.42028	0.215971	-6.57626	4.82427e-11	8.00846e-10
Cse_sc017390.1_g040.1	25.8156	-1.42063	0.484503	-2.93213	0.00336644	0.0171146
Cse_sc004724.1_g040.1	46.9453	-1.42159	0.371056	-3.83121	0.000127517	0.000924374
Cse_sc033951.1_g020.1	148.48	-1.42331	0.205397	-6.92955	4.22188e-12	7.75538e-11
Cse_sc028417.1_g010.1	608.918	-1.42369	0.10854	-13.1168	2.63898e-39	1.82166e-37
Cse_sc003201.1_g010.1	364.873	-1.42413	0.135309	-10.525	6.62956e-26	2.79812e-24
Cse_sc001425.1_g070.1	126.891	-1.42509	0.223641	-6.37224	1.8629e-10	2.93345e-09
Cse_sc001824.1_g020.1	46.9149	-1.42534	0.355301	-4.01166	6.02944e-05	0.000463685
Cse_sc011347.1_g020.1	32.0235	-1.42682	0.433095	-3.29448	0.000986052	0.0058826
Cse_sc005959.1_g040.1	212.865	-1.42898	0.172675	-8.27556	1.27849e-16	3.28289e-15
Cse_sc004742.1_g050.1	197.467	-1.43166	0.184203	-7.77219	7.71433e-15	1.75539e-13
Cse_sc014322.1_g020.1	33.9731	-1.43191	0.426571	-3.35678	0.000788553	0.00482741
Cse_sc003680.1_g070.1	509.314	-1.43291	0.117092	-12.2375	1.95871e-34	1.12538e-32
Cse_sc012634.1_g050.1	201.358	-1.43299	0.176458	-8.12084	4.62956e-16	1.1429e-14
Cse_sc027028.1_g010.1	32.2379	-1.43633	0.441352	-3.25439	0.00113636	0.00665418
Cse_sc003269.1_g010.1	30.2561	-1.4378	0.456232	-3.15147	0.00162449	0.00910277
Cse_sc004042.1_g030.1	862.111	-1.43951	0.0973314	-14.7898	1.70451e-49	1.652e-47
Cse_sc031631.1_g010.1	1690.74	-1.43996	0.0726358	-19.8243	1.83614e-87	4.59595e-85
Cse_sc002478.1_g020.1	2143.62	-1.44145	0.069172	-20.8387	1.92984e-96	5.78652e-94
Cse_sc006265.1_g050.1	388.561	-1.44187	0.131257	-10.9851	4.50853e-28	2.06983e-26
Cse_sc014465.1_g030.1	44.324	-1.44376	0.367225	-3.93155	8.44017e-05	0.000632848
Cse_sc018880.1_g020.1	153.484	-1.44547	0.201402	-7.17703	7.12413e-13	1.40843e-11
Cse_sc009135.1_g040.1	152.029	-1.44708	0.228814	-6.32428	2.54423e-10	3.94588e-09
Cse_sc000139.1_g090.1	69.8266	-1.44823	0.304643	-4.75386	1.99574e-06	1.9667e-05
Cse_sc014090.1_g010.1	63.5803	-1.4487	0.311524	-4.65036	3.31351e-06	3.15825e-05
Cse_sc025809.1_g030.1	36.3608	-1.44996	0.408798	-3.5469	0.000389798	0.00256348
Cse_sc078695.1_g010.1	22.259	-1.45013	0.520319	-2.787	0.00531982	0.0255049
Cse_sc012300.1_g030.1	157.799	-1.45059	0.201228	-7.20868	5.6495e-13	1.12931e-11
Cse_sc001068.1_g030.1	880.824	-1.45306	0.0985824	-14.7396	3.59021e-49	3.43336e-47
Cse_sc006025.1_g010.1	45.7298	-1.45315	0.395444	-3.67473	0.000238101	0.00164279
Cse_sc016321.1_g010.1	29.4262	-1.45335	0.45433	-3.19888	0.00137962	0.00789666
Cse_sc060778.1_g010.1	22.2197	-1.45578	0.538049	-2.70567	0.00681672	0.0314757
Cse_sc017122.1_g020.1	61.0388	-1.4568	0.323509	-4.50311	6.6967e-06	6.07515e-05
Cse_sc006604.1_g040.1	1285.99	-1.46019	0.0807924	-18.0733	5.16829e-73	9.53648e-71
Cse_sc012525.1_g030.1	22.4717	-1.4622	0.526336	-2.77808	0.00546812	0.0261245
Cse_sc036574.1_g020.1	168.165	-1.46407	0.195675	-7.48215	7.31166e-14	1.55326e-12
Cse_sc018831.1_g010.1	103.46	-1.46873	0.255356	-5.75169	8.83568e-09	1.17748e-07
Cse_sc001836.1_g010.1	293.607	-1.46989	0.147771	-9.94705	2.59779e-23	9.61148e-22
Cse_sc003101.1_g020.1	19.4812	-1.47295	0.568565	-2.59064	0.00957967	0.0419584
Cse_sc018273.1_g020.1	41.8893	-1.47377	0.400154	-3.683	0.000230506	0.00159536
Cse_sc016767.1_g020.1	32.7876	-1.47384	0.426342	-3.45694	0.000546347	0.00347165
Cse_sc012716.1_g020.1	25.6161	-1.47658	0.492278	-2.99949	0.00270432	0.0141999
Cse_sc009165.1_g010.1	65.7908	-1.47907	0.309267	-4.78252	1.7311e-06	1.72064e-05
Cse_sc002660.1_g020.1	24.6223	-1.47971	0.504682	-2.93196	0.00336828	0.0171209
Cse_sc041643.1_g020.1	38.1829	-1.47991	0.417699	-3.54301	0.000395586	0.00259738
Cse_sc002068.1_g030.1	229.764	-1.4838	0.167556	-8.85553	8.32901e-19	2.43155e-17
Cse_sc000758.1_g100.1	217.585	-1.48567	0.172417	-8.61669	6.89146e-18	1.90558e-16
Cse_sc000716.1_g070.1	33.9347	-1.4869	0.446178	-3.33252	0.000860646	0.00520675
Cse_sc014053.1_g010.1	115.695	-1.48839	0.233968	-6.36151	1.99775e-10	3.1338e-09
Cse_sc004514.1_g020.1	913.154	-1.48947	0.0987184	-15.088	1.94185e-51	2.03259e-49
Cse_sc011650.1_g020.1	37.3524	-1.50009	0.414539	-3.61869	0.000296093	0.00199743
Cse_sc004792.1_g030.1	678.358	-1.50035	0.10491	-14.3013	2.14912e-46	1.89182e-44
Cse_sc025720.1_g020.1	41.5007	-1.50161	0.398632	-3.76692	0.000165277	0.00117411
Cse_sc054684.1_g010.1	17.6862	-1.50294	0.584975	-2.56924	0.0101921	0.0442105
Cse_sc031617.1_g020.1	210.011	-1.50518	0.184763	-8.14658	3.74375e-16	9.28999e-15
Cse_sc003961.1_g050.1	210.691	-1.50531	0.173346	-8.68381	3.82733e-18	1.07904e-16
Cse_sc008277.1_g010.1	32.4101	-1.50578	0.44042	-3.41896	0.000628599	0.00393438
Cse_sc018192.1_g010.1	78.3311	-1.50696	0.279902	-5.38389	7.28936e-08	8.74631e-07
Cse_sc079912.1_g010.1	110.982	-1.50869	0.240112	-6.28327	3.31518e-10	5.10308e-09
Cse_sc001643.1_g010.1	1440.34	-1.50979	0.0767863	-19.6623	4.54007e-86	1.0982e-83
Cse_sc017107.1_g020.1	127.757	-1.5137	0.22475	-6.73507	1.63855e-11	2.84473e-10
Cse_sc026332.1_g020.1	356.294	-1.5138	0.148552	-10.1904	2.18925e-24	8.55055e-23
Cse_sc004549.1_g020.1	283.021	-1.51399	0.152495	-9.92814	3.14058e-23	1.15603e-21
Cse_sc021390.1_g020.1	339.241	-1.518	0.140009	-10.8422	2.1718e-27	9.79862e-26
Cse_sc009581.1_g030.1	24.2806	-1.52022	0.50955	-2.98346	0.00285012	0.0148463
Cse_sc044667.1_g020.1	670.952	-1.52031	0.109646	-13.8656	1.02299e-43	8.2949e-42
Cse_sc021997.1_g020.1	1523.51	-1.52453	0.0874388	-17.4354	4.44742e-68	7.11217e-66
Cse_sc000328.1_g030.1	205.745	-1.52481	0.178415	-8.54644	1.26944e-17	3.45377e-16
Cse_sc020059.1_g010.1	20.0929	-1.52601	0.553939	-2.75484	0.00587212	0.0277734
Cse_sc057471.1_g010.1	29.6317	-1.52649	0.458357	-3.33036	0.000867349	0.00524289
Cse_sc013043.1_g030.1	69.7726	-1.52839	0.295555	-5.17125	2.32538e-07	2.61776e-06
Cse_sc000010.1_g090.1	16.8953	-1.52844	0.601691	-2.54024	0.0110778	0.0474302
Cse_sc041633.1_g010.1	16.8897	-1.53005	0.600318	-2.54873	0.0108117	0.0464431
Cse_sc003364.1_g090.1	422.409	-1.53175	0.12858	-11.9128	1.0148e-32	5.47023e-31
Cse_sc029094.1_g030.1	1228.66	-1.53218	0.0816037	-18.7759	1.18983e-78	2.42902e-76
Cse_sc003659.1_g010.1	719.412	-1.53613	0.10522	-14.5993	2.83869e-48	2.66162e-46
Cse_sc001635.1_g050.1	67.9862	-1.53695	0.299462	-5.13238	2.86102e-07	3.18462e-06
Cse_sc005095.1_g020.1	31.7838	-1.53836	0.460499	-3.34064	0.000835847	0.00508021
Cse_sc002621.1_g020.1	126.776	-1.54405	0.222981	-6.92458	4.37266e-12	8.0119e-11
Cse_sc008904.1_g020.1	72.5569	-1.54532	0.290323	-5.32275	1.02209e-07	1.20409e-06
Cse_sc001158.1_g020.1	656.566	-1.54562	0.11087	-13.9408	3.57841e-44	2.94298e-42
Cse_sc009401.1_g030.1	29.778	-1.54574	0.472285	-3.2729	0.00106452	0.00629074
Cse_sc022100.1_g030.1	17.1048	-1.54796	0.596711	-2.59415	0.00948262	0.0416347
Cse_sc006775.1_g030.1	52.2633	-1.54808	0.350924	-4.41143	1.02692e-05	9.01488e-05
Cse_sc000803.1_g040.1	164.801	-1.55064	0.196846	-7.87741	3.34238e-15	7.83472e-14
Cse_sc000382.1_g140.1	72.7859	-1.55124	0.301776	-5.14037	2.74202e-07	3.05808e-06
Cse_sc026132.1_g020.1	1448.53	-1.55166	0.0796154	-19.4895	1.34866e-84	3.15619e-82
Cse_sc027414.1_g010.1	34.123	-1.55239	0.455554	-3.4077	0.000655117	0.00408614
Cse_sc005969.1_g010.1	371.446	-1.55392	0.139377	-11.149	7.24065e-29	3.43931e-27
Cse_sc008904.1_g050.1	51.4755	-1.55521	0.344298	-4.51704	6.27109e-06	5.7215e-05
Cse_sc041543.1_g030.1	351.812	-1.55771	0.293856	-5.30093	1.15214e-07	1.34814e-06
Cse_sc003802.1_g020.1	18.3004	-1.55924	0.576277	-2.70572	0.0068157	0.0314757
Cse_sc003161.1_g030.1	510.164	-1.55985	0.119437	-13.06	5.57081e-39	3.78198e-37
Cse_sc003207.1_g040.1	38.7418	-1.56291	0.397611	-3.93074	8.46832e-05	0.000634793
Cse_sc054619.1_g010.1	24.8748	-1.56468	0.501908	-3.11746	0.00182416	0.010092
Cse_sc002548.1_g060.1	95.9616	-1.56527	0.259768	-6.02565	1.68429e-09	2.40846e-08
Cse_sc000734.1_g100.1	116.689	-1.56638	0.23237	-6.74091	1.57403e-11	2.73932e-10
Cse_sc000790.1_g010.1	79.9372	-1.56648	0.286647	-5.46485	4.63292e-08	5.7064e-07
Cse_sc000953.1_g030.1	42.148	-1.56696	0.3808	-4.11491	3.87328e-05	0.000308075
Cse_sc015805.1_g030.1	48.695	-1.56866	0.363454	-4.31597	1.58902e-05	0.000135405
Cse_sc005154.1_g050.1	28.2919	-1.57037	0.501585	-3.13081	0.00174325	0.00969654
Cse_sc008333.1_g040.1	244.709	-1.57064	0.162511	-9.66485	4.25251e-22	1.4748e-20
Cse_sc012365.1_g010.1	19.4478	-1.57147	0.580418	-2.70747	0.0067798	0.0313404
Cse_sc004621.1_g110.1	38.9478	-1.57219	0.397836	-3.95186	7.75476e-05	0.000585727
Cse_sc010366.1_g030.1	404.395	-1.57674	0.13362	-11.8002	3.89394e-32	2.03056e-30
Cse_sc020940.1_g020.1	73.9655	-1.57874	0.291233	-5.42089	5.93044e-08	7.2059e-07
Cse_sc007175.1_g020.1	189.385	-1.58028	0.188242	-8.39497	4.66001e-17	1.2295e-15
Cse_sc006403.1_g040.1	130.741	-1.58418	0.22556	-7.02333	2.16643e-12	4.07852e-11
Cse_sc000539.1_g060.1	66.5489	-1.5863	0.313918	-5.05323	4.34403e-07	4.72573e-06
Cse_sc007577.1_g020.1	68.0537	-1.58942	0.316269	-5.02551	5.02084e-07	5.42104e-06
Cse_sc002659.1_g030.1	21.8756	-1.59006	0.536922	-2.96144	0.00306206	0.0157604
Cse_sc019338.1_g020.1	17.4899	-1.59169	0.598459	-2.65964	0.00782237	0.0353425
Cse_sc012590.1_g030.1	18.6985	-1.59538	0.572782	-2.78531	0.00534761	0.0256082
Cse_sc004012.1_g020.1	20.8789	-1.59753	0.541813	-2.94849	0.00319328	0.0163498
Cse_sc021904.1_g030.1	55.0734	-1.60218	0.339011	-4.72605	2.28931e-06	2.23307e-05
Cse_sc021751.1_g020.1	166.864	-1.60503	0.199614	-8.04065	8.93599e-16	2.17065e-14
Cse_sc009075.1_g070.1	80.502	-1.60508	0.281835	-5.69512	1.23286e-08	1.61529e-07
Cse_sc014938.1_g070.1	17.6988	-1.60634	0.586143	-2.74053	0.00613395	0.0287754
Cse_sc029740.1_g030.1	295.34	-1.60854	0.152519	-10.5465	5.27309e-26	2.24204e-24
Cse_sc005576.1_g010.1	35.3707	-1.60931	0.420448	-3.8276	0.000129401	0.000937291
Cse_sc001642.1_g030.1	588.718	-1.60953	0.111834	-14.3921	5.79705e-47	5.24743e-45
Cse_sc002730.1_g050.1	66.3622	-1.61008	0.308248	-5.22335	1.75719e-07	2.01505e-06
Cse_sc004336.1_g060.1	164.254	-1.61203	0.203524	-7.92061	2.36341e-15	5.60385e-14
Cse_sc017327.1_g030.1	1027.78	-1.61702	0.0883864	-18.2949	9.08374e-75	1.73163e-72
Cse_sc010057.1_g020.1	212.476	-1.61851	0.183424	-8.82386	1.10578e-18	3.19898e-17
Cse_sc001413.1_g100.1	509.004	-1.62029	0.123341	-13.1367	2.02936e-39	1.41784e-37
Cse_sc021124.1_g010.1	62.411	-1.6211	0.319965	-5.06648	4.05243e-07	4.43028e-06
Cse_sc005804.1_g020.1	30.2584	-1.62526	0.465026	-3.49499	0.000474077	0.0030556
Cse_sc008797.1_g030.1	29.0215	-1.62557	0.460924	-3.52676	0.000420672	0.00274644
Cse_sc012515.1_g020.1	17.8934	-1.62567	0.585548	-2.77633	0.00549765	0.0262438
Cse_sc044665.1_g010.1	97.1668	-1.62929	0.269938	-6.03578	1.58198e-09	2.27006e-08
Cse_sc012106.1_g030.1	38.2072	-1.63187	0.410061	-3.97957	6.90391e-05	0.000525182
Cse_sc019697.1_g040.1	63.8199	-1.63235	0.329817	-4.94926	7.44975e-07	7.84062e-06
Cse_sc017332.1_g030.1	79.7024	-1.63503	0.279982	-5.83976	5.22748e-09	7.15516e-08
Cse_sc016605.1_g040.1	133.836	-1.63529	0.225002	-7.26789	3.65157e-13	7.40736e-12
Cse_sc001346.1_g030.1	120.242	-1.63829	0.240974	-6.79864	1.05614e-11	1.86739e-10
Cse_sc017434.1_g030.1	43.9359	-1.63925	0.381194	-4.3003	1.70564e-05	0.000144275
Cse_sc002003.1_g060.1	42.7031	-1.64092	0.399018	-4.1124	3.9157e-05	0.000311363
Cse_sc034148.1_g020.1	59.6243	-1.64097	0.336836	-4.87173	1.10627e-06	1.13364e-05
Cse_sc008910.1_g030.1	82.2833	-1.64219	0.276055	-5.94879	2.70136e-09	3.78941e-08
Cse_sc024540.1_g010.1	234.029	-1.6452	0.174813	-9.41119	4.90556e-21	1.62493e-19
Cse_sc008289.1_g050.1	418.205	-1.64564	0.134746	-12.2129	2.65294e-34	1.51819e-32
Cse_sc004839.1_g060.1	139.521	-1.65163	0.222799	-7.41309	1.23389e-13	2.58686e-12
Cse_sc002194.1_g010.1	277.677	-1.65198	0.154723	-10.677	1.30449e-26	5.68933e-25
Cse_sc007850.1_g060.1	189.694	-1.65271	0.191105	-8.64816	5.23351e-18	1.45976e-16
Cse_sc028475.1_g010.1	273.956	-1.6579	0.165814	-9.99857	1.54614e-23	5.78641e-22
Cse_sc022671.1_g020.1	77.2842	-1.65957	0.295803	-5.6104	2.01864e-08	2.60101e-07
Cse_sc023138.1_g010.1	25.064	-1.65984	0.504701	-3.28875	0.00100634	0.00598995
Cse_sc016400.1_g010.1	211.969	-1.66312	0.183691	-9.05394	1.37896e-19	4.17824e-18
Cse_sc006242.1_g040.1	29.6072	-1.66471	0.488378	-3.40865	0.000652858	0.0040747
Cse_sc025170.1_g020.1	58.2092	-1.66517	0.332793	-5.00362	5.62644e-07	6.03642e-06
Cse_sc011646.1_g020.1	44.7648	-1.66829	0.382974	-4.35615	1.32369e-05	0.000114456
Cse_sc005691.1_g030.1	44.4963	-1.66842	0.387125	-4.30976	1.63429e-05	0.000138703
Cse_sc001779.1_g050.1	41.13	-1.66879	0.394351	-4.23175	2.3188e-05	0.000191361
Cse_sc035986.1_g010.1	16.1053	-1.67481	0.620183	-2.70051	0.00692323	0.0318703
Cse_sc004955.1_g070.1	14.8995	-1.67698	0.659308	-2.54354	0.0109734	0.0470395
Cse_sc086280.1_g010.1	64.3963	-1.67705	0.3198	-5.24404	1.57096e-07	1.81171e-06
Cse_sc001280.1_g080.1	106.087	-1.67761	0.270582	-6.20001	5.6459e-10	8.47327e-09
Cse_sc003453.1_g040.1	33.3932	-1.67829	0.432287	-3.88234	0.000103456	0.000762802
Cse_sc004247.1_g020.1	383.071	-1.67955	0.143902	-11.6715	1.78276e-31	9.19657e-30
Cse_sc023184.1_g040.1	28.8072	-1.6821	0.467367	-3.59909	0.000319333	0.00214216
Cse_sc007182.1_g030.1	84.2761	-1.6831	0.276599	-6.08498	1.16503e-09	1.70058e-08
Cse_sc048431.1_g010.1	32.4044	-1.68638	0.448081	-3.76355	0.000167516	0.00118826
Cse_sc004788.1_g030.1	19.6747	-1.68682	0.565548	-2.98263	0.00285788	0.0148813
Cse_sc014626.1_g020.1	24.2197	-1.6874	0.519011	-3.25119	0.00114925	0.00671972
Cse_sc020136.1_g020.1	406.454	-1.68933	0.131065	-12.8892	5.17762e-38	3.37189e-36
Cse_sc004397.1_g030.1	26.621	-1.69004	0.488873	-3.45701	0.000546204	0.00347165
Cse_sc011289.1_g010.1	33.5746	-1.69008	0.433135	-3.90196	9.54151e-05	0.000708415
Cse_sc000376.1_g100.1	53.2344	-1.69202	0.355256	-4.76283	1.90892e-06	1.88761e-05
Cse_sc004633.1_g030.1	449.373	-1.69221	0.127088	-13.3152	1.88829e-40	1.3866e-38
Cse_sc028234.1_g020.1	201.171	-1.69575	0.182217	-9.30617	1.32521e-20	4.27169e-19
Cse_sc001994.1_g020.1	437.091	-1.69621	0.126642	-13.3937	6.57844e-41	4.97009e-39
Cse_sc039926.1_g020.1	471.589	-1.69825	0.123282	-13.7753	3.58783e-43	2.85292e-41
Cse_sc002422.1_g030.1	33.8215	-1.69895	0.441301	-3.84986	0.000118184	0.000863436
Cse_sc011475.1_g020.1	63.9883	-1.69942	0.31805	-5.34326	9.12909e-08	1.0822e-06
Cse_sc007463.1_g020.1	135.142	-1.70055	0.218807	-7.7719	7.73164e-15	1.75794e-13
Cse_sc001804.1_g040.1	5123.26	-1.7013	0.0629311	-27.0344	5.83131e-161	5.59514e-158
Cse_sc001439.1_g040.1	433.176	-1.70303	0.128629	-13.2399	5.16031e-40	3.69501e-38
Cse_sc014026.1_g010.1	84.0832	-1.70373	0.275348	-6.18756	6.11024e-10	9.14154e-09
Cse_sc009179.1_g050.1	18.6806	-1.70489	0.57802	-2.94953	0.00318261	0.0163039
Cse_sc001390.1_g040.1	1836.34	-1.70638	0.0719587	-23.7133	2.6295e-124	1.3279e-121
Cse_sc007103.1_g070.1	58.408	-1.70851	0.338437	-5.04824	4.45891e-07	4.84521e-06
Cse_sc002722.1_g020.1	134.761	-1.70998	0.219087	-7.805	5.95031e-15	1.36696e-13
Cse_sc000284.1_g150.1	72.7612	-1.71128	0.298799	-5.72718	1.02113e-08	1.35018e-07
Cse_sc002942.1_g020.1	33.9708	-1.7116	0.440452	-3.88601	0.000101905	0.000752523
Cse_sc025848.1_g030.1	48.1305	-1.71169	0.389958	-4.38941	1.13657e-05	9.90795e-05
Cse_sc008962.1_g040.1	161.781	-1.7126	0.250145	-6.84645	7.57056e-12	1.35606e-10
Cse_sc031799.1_g010.1	191.406	-1.71397	0.1856	-9.23473	2.5893e-20	8.17247e-19
Cse_sc003578.1_g050.1	14.1172	-1.71594	0.669117	-2.56448	0.0103332	0.0446942
Cse_sc012928.1_g040.1	178.023	-1.71765	0.198163	-8.66787	4.4029e-18	1.23526e-16
Cse_sc012069.1_g010.1	340.213	-1.72181	0.144547	-11.9118	1.02786e-32	5.53025e-31
Cse_sc001038.1_g020.1	2260.36	-1.72252	0.0730324	-23.5856	5.41086e-123	2.63986e-120
Cse_sc017791.1_g030.1	934.639	-1.72584	0.0940559	-18.3491	3.35343e-75	6.43523e-73
Cse_sc006734.1_g030.1	59.3011	-1.72648	0.338116	-5.10617	3.28753e-07	3.63828e-06
Cse_sc010384.1_g040.1	883.995	-1.72653	0.66089	-2.61243	0.00899018	0.0398096
Cse_sc001419.1_g060.1	39.1613	-1.72769	0.419283	-4.12058	3.77925e-05	0.000301012
Cse_sc072230.1_g020.1	24.8382	-1.72774	0.509083	-3.39382	0.000689249	0.00427403
Cse_sc016368.1_g010.1	287.206	-1.72796	0.165275	-10.4551	1.38897e-25	5.77766e-24
Cse_sc032295.1_g050.1	389.018	-1.72992	0.135598	-12.7577	2.82557e-37	1.78756e-35
Cse_sc036425.1_g010.1	66.4095	-1.73037	0.311653	-5.55222	2.82061e-08	3.56259e-07
Cse_sc018727.1_g010.1	31.0824	-1.73067	0.508716	-3.40203	0.000668883	0.00416028
Cse_sc002873.1_g080.1	66.5802	-1.73608	0.309754	-5.6047	2.08612e-08	2.68076e-07
Cse_sc000403.1_g060.1	77.2858	-1.73736	0.292616	-5.93733	2.89701e-09	4.04808e-08
Cse_sc023607.1_g020.1	14.3193	-1.738	0.662381	-2.62387	0.00869369	0.0387141
Cse_sc001907.1_g050.1	159.913	-1.73817	0.209193	-8.30893	9.65708e-17	2.48717e-15
Cse_sc001050.1_g030.1	16.7065	-1.7384	0.612755	-2.83703	0.00455354	0.0222725
Cse_sc003978.1_g040.1	30.9926	-1.73912	0.462973	-3.75641	0.000172371	0.00121969
Cse_sc000297.1_g110.1	16.6824	-1.7409	0.635064	-2.74129	0.00611977	0.0287189
Cse_sc005931.1_g030.1	451.264	-1.74152	0.124962	-13.9365	3.80212e-44	3.1092e-42
Cse_sc072389.1_g010.1	55.2368	-1.75092	0.37546	-4.66341	3.1101e-06	2.97323e-05
Cse_sc002319.1_g010.1	1226.33	-1.75549	0.0906043	-19.3754	1.24558e-83	2.84556e-81
Cse_sc000727.1_g090.1	45.7177	-1.75734	0.382498	-4.59436	4.34073e-06	4.06599e-05
Cse_sc001700.1_g050.1	21.6501	-1.75983	0.548521	-3.20833	0.00133509	0.00767233
Cse_sc022557.1_g020.1	21.6492	-1.76159	0.555393	-3.17179	0.00151503	0.008546
Cse_sc009033.1_g020.1	16.9094	-1.76355	0.63653	-2.77056	0.00559592	0.0266245
Cse_sc013605.1_g010.1	484.654	-1.77131	0.121821	-14.5403	6.72558e-48	6.22495e-46
Cse_sc007576.1_g030.1	133.589	-1.77277	0.227884	-7.77928	7.2936e-15	1.6636e-13
Cse_sc004713.1_g020.1	243.072	-1.78028	0.176099	-10.1096	5.00999e-24	1.91263e-22
Cse_sc011383.1_g110.1	14.736	-1.78182	0.672909	-2.64793	0.00809852	0.0364073
Cse_sc021291.1_g020.1	40.3782	-1.78236	0.400883	-4.44608	8.74501e-06	7.78371e-05
Cse_sc012398.1_g040.1	44.1837	-1.78346	0.398209	-4.4787	7.50999e-06	6.76393e-05
Cse_sc016335.1_g010.1	15.8849	-1.78787	0.638846	-2.7986	0.00513255	0.0247099
Cse_sc029118.1_g020.1	75.8985	-1.78962	0.304926	-5.86905	4.38312e-09	6.03387e-08
Cse_sc000150.1_g070.1	56991.6	-1.7915	0.137033	-13.0735	4.6669e-39	3.18334e-37
Cse_sc025785.1_g010.1	87.468	-1.79462	0.27676	-6.4844	8.90855e-11	1.44306e-09
Cse_sc004515.1_g020.1	41.9815	-1.79564	0.400371	-4.48495	7.29326e-06	6.58315e-05
Cse_sc021826.1_g030.1	80.1311	-1.79608	0.285663	-6.28742	3.22786e-10	4.97665e-09
Cse_sc009932.1_g050.1	36.9851	-1.79682	0.427833	-4.19982	2.67127e-05	0.000218444
Cse_sc030968.1_g010.1	95.0043	-1.79859	0.262628	-6.84846	7.46514e-12	1.33801e-10
Cse_sc011291.1_g020.1	77.8876	-1.80413	0.290596	-6.20837	5.35376e-10	8.06894e-09
Cse_sc019392.1_g010.1	59.4469	-1.80473	0.329471	-5.47765	4.31008e-08	5.31786e-07
Cse_sc001452.1_g070.1	433.177	-1.80516	0.135229	-13.3489	1.20258e-40	8.99125e-39
Cse_sc032502.1_g030.1	26.0458	-1.80653	0.494998	-3.64957	0.000262681	0.0017939
Cse_sc000183.1_g180.1	40.9505	-1.80863	0.398752	-4.53574	5.7402e-06	5.25713e-05
Cse_sc015813.1_g010.1	1472.49	-1.80972	0.0809042	-22.3687	7.9333e-111	3.21634e-108
Cse_sc008612.1_g040.1	14.9172	-1.81349	0.67429	-2.68947	0.00715648	0.0328024
Cse_sc001016.1_g130.1	23.6398	-1.81379	0.525934	-3.44871	0.000563267	0.00356422
Cse_sc009312.1_g010.1	154.69	-1.81594	0.20915	-8.68251	3.87137e-18	1.08932e-16
Cse_sc028403.1_g030.1	18.6824	-1.81748	0.586477	-3.09899	0.00194182	0.0106671
Cse_sc015056.1_g020.1	356.068	-1.81764	0.152324	-11.9328	7.9887e-33	4.31435e-31
Cse_sc026211.1_g020.1	17.4843	-1.8194	0.607933	-2.99276	0.00276466	0.0144745
Cse_sc046393.1_g010.1	149.883	-1.81961	0.212256	-8.57272	1.01073e-17	2.76819e-16
Cse_sc032055.1_g020.1	158.603	-1.82001	0.205225	-8.86835	7.42363e-19	2.17385e-17
Cse_sc002260.1_g030.1	122.475	-1.82026	0.235868	-7.7173	1.18823e-14	2.66589e-13
Cse_sc023627.1_g040.1	71.3309	-1.82579	0.310832	-5.87387	4.25736e-09	5.87761e-08
Cse_sc010714.1_g010.1	16.2857	-1.82823	0.630853	-2.89802	0.00375527	0.018809
Cse_sc005175.1_g020.1	23.8435	-1.82992	0.519293	-3.52387	0.000425294	0.00277284
Cse_sc024405.1_g020.1	50.3151	-1.83127	0.361468	-5.06621	4.05809e-07	4.43357e-06
Cse_sc012848.1_g020.1	15.1167	-1.83134	0.650798	-2.814	0.00489295	0.0237071
Cse_sc003683.1_g050.1	46.721	-1.83419	0.390278	-4.69971	2.60535e-06	2.52349e-05
Cse_sc013123.1_g010.1	15.1105	-1.83568	0.667896	-2.74846	0.00598766	0.0282086
Cse_sc001615.1_g080.1	22.6307	-1.83624	0.549692	-3.3405	0.00083629	0.00508183
Cse_sc006246.1_g040.1	6613.89	-1.8393	0.0525439	-35.0051	1.88217e-268	6.77229e-265
Cse_sc012687.1_g120.1	13.9076	-1.84178	0.678696	-2.7137	0.00665368	0.0308465
Cse_sc010699.1_g040.1	33.0098	-1.84241	0.465445	-3.95838	7.5461e-05	0.000570716
Cse_sc014979.1_g030.1	125.449	-1.84356	0.230525	-7.99724	1.27241e-15	3.06753e-14
Cse_sc019806.1_g020.1	29.2649	-1.84588	0.485032	-3.80568	0.000141413	0.00101663
Cse_sc020100.1_g030.1	64.8386	-1.84859	0.323458	-5.71508	1.09654e-08	1.44457e-07
Cse_sc000288.1_g030.1	109.378	-1.85018	0.250035	-7.39966	1.36535e-13	2.85207e-12
Cse_sc000064.1_g090.1	44.5272	-1.85128	0.380825	-4.86122	1.16662e-06	1.19082e-05
Cse_sc003566.1_g120.1	38.3754	-1.86105	0.415595	-4.47804	7.53314e-06	6.78266e-05
Cse_sc002395.1_g010.1	270.52	-1.8646	0.160732	-11.6007	4.08858e-31	2.09413e-29
Cse_sc062443.1_g010.1	353.382	-1.86611	0.146311	-12.7544	2.94611e-37	1.85973e-35
Cse_sc005501.1_g010.1	537.443	-1.8677	0.121329	-15.3937	1.80347e-53	1.95161e-51
Cse_sc010719.1_g020.1	29.6279	-1.87017	0.468866	-3.98872	6.64322e-05	0.000507094
Cse_sc037766.1_g010.1	130.126	-1.87124	0.247466	-7.5616	3.9815e-14	8.60417e-13
Cse_sc007794.1_g010.1	31.0476	-1.87398	0.46796	-4.00458	6.21277e-05	0.000476384
Cse_sc008042.1_g050.1	116.097	-1.87549	0.243341	-7.70723	1.28573e-14	2.87567e-13
Cse_sc002593.1_g030.1	1276.89	-1.87568	0.08447	-22.2053	3.05348e-109	1.20403e-106
Cse_sc002728.1_g070.1	139.77	-1.88	0.219053	-8.58238	9.29325e-18	2.55011e-16
Cse_sc003695.1_g010.1	20.66	-1.88006	0.562626	-3.34158	0.000833034	0.00506632
Cse_sc001600.1_g030.1	60.8248	-1.88037	0.329267	-5.71078	1.12457e-08	1.47946e-07
Cse_sc002008.1_g040.1	54.4385	-1.88712	0.355506	-5.30825	1.1068e-07	1.29879e-06
Cse_sc048609.1_g010.1	14.2999	-1.88941	0.680812	-2.77522	0.00551637	0.02632
Cse_sc025287.1_g010.1	280.564	-1.89235	0.165495	-11.4344	2.81401e-30	1.40384e-28
Cse_sc037455.1_g010.1	71.7722	-1.89439	0.308855	-6.1336	8.59142e-10	1.27018e-08
Cse_sc018808.1_g010.1	196.452	-1.90023	0.188102	-10.1021	5.40584e-24	2.06102e-22
Cse_sc024537.1_g010.1	17.0854	-1.90293	0.656769	-2.89742	0.00376251	0.0188387
Cse_sc001338.1_g050.1	13.1186	-1.906	0.7055	-2.70164	0.00689991	0.0317782
Cse_sc013866.1_g010.1	451.1	-1.90706	0.129188	-14.7619	2.57932e-49	2.49146e-47
Cse_sc025641.1_g020.1	18.4972	-1.91503	0.596044	-3.2129	0.00131402	0.00756484
Cse_sc013622.1_g010.1	677.904	-1.91533	0.109313	-17.5215	9.81302e-69	1.6141e-66
Cse_sc027148.1_g010.1	71.3264	-1.91609	0.311013	-6.1608	7.23766e-10	1.07667e-08
Cse_sc021707.1_g020.1	19.8915	-1.9203	0.578748	-3.31802	0.000906575	0.00545594
Cse_sc010288.1_g010.1	64.9907	-1.9222	0.321686	-5.97539	2.29538e-09	3.24203e-08
Cse_sc001820.1_g080.1	91.6319	-1.92542	0.270977	-7.10547	1.19911e-12	2.32748e-11
Cse_sc000055.1_g050.1	123.853	-1.92885	0.236559	-8.15378	3.52727e-16	8.76791e-15
Cse_sc020244.1_g010.1	75.9699	-1.93013	0.301067	-6.41096	1.44609e-10	2.30358e-09
Cse_sc003942.1_g040.1	21.2389	-1.93118	0.576528	-3.34967	0.000809082	0.00493839
Cse_sc021787.1_g030.1	16.0855	-1.94499	0.657517	-2.95808	0.0030956	0.0159148
Cse_sc012511.1_g020.1	949.608	-1.96003	0.105184	-18.6342	1.69532e-77	3.38888e-75
Cse_sc001594.1_g030.1	198.426	-1.96224	0.188613	-10.4035	2.38867e-25	9.86484e-24
Cse_sc002006.1_g060.1	630.083	-1.9669	0.113644	-17.3076	4.12297e-67	6.41512e-65
Cse_sc000282.1_g130.1	21.8746	-1.96953	0.556494	-3.53917	0.000401388	0.00263096
Cse_sc002028.1_g060.1	232.016	-1.97118	0.177404	-11.1112	1.10637e-28	5.21224e-27
Cse_sc017928.1_g010.1	20.4766	-1.97146	0.572609	-3.44295	0.00057541	0.00363467
Cse_sc030829.1_g010.1	13.7108	-1.97531	0.711957	-2.77448	0.00552908	0.0263763
Cse_sc022814.1_g020.1	50.7326	-1.97652	0.376663	-5.24745	1.54219e-07	1.77924e-06
Cse_sc021124.1_g020.1	69.9784	-1.97783	0.314859	-6.28164	3.3503e-10	5.15162e-09
Cse_sc032295.1_g030.1	45.3189	-1.98029	0.392446	-5.04602	4.51114e-07	4.89643e-06
Cse_sc014135.1_g020.1	13.727	-1.98244	0.714807	-2.77339	0.00554759	0.0264471
Cse_sc008307.1_g040.1	170.706	-1.98677	0.204446	-9.71782	2.5315e-22	8.89736e-21
Cse_sc023825.1_g020.1	158.803	-1.9919	0.211661	-9.41079	4.92433e-21	1.62927e-19
Cse_sc056432.1_g010.1	209.052	-1.99296	0.190402	-10.4671	1.22288e-25	5.10895e-24
Cse_sc000820.1_g060.1	38.7345	-1.9953	0.422191	-4.72606	2.28917e-06	2.23307e-05
Cse_sc066077.1_g010.1	91.481	-1.99569	0.274884	-7.26011	3.86765e-13	7.81814e-12
Cse_sc001861.1_g070.1	12.5298	-1.999	0.735709	-2.7171	0.00658557	0.0305948
Cse_sc038071.1_g010.1	1001.09	-2.0129	0.0987299	-20.388	2.13855e-92	5.97652e-90
Cse_sc000624.1_g080.1	35.1964	-2.02075	0.442293	-4.56881	4.9051e-06	4.54436e-05
Cse_sc008267.1_g050.1	49.337	-2.02312	0.37608	-5.3795	7.46944e-08	8.94747e-07
Cse_sc019286.1_g040.1	522.074	-2.03162	0.124303	-16.3441	4.79246e-60	6.214e-58
Cse_sc005467.1_g060.1	18.493	-2.03877	0.607105	-3.35818	0.000784563	0.00480606
Cse_sc011082.1_g050.1	598.565	-2.04487	0.123022	-16.6221	4.82466e-62	6.77453e-60
Cse_sc003452.1_g050.1	203.875	-2.05454	0.194352	-10.5712	4.05126e-26	1.7302e-24
Cse_sc013040.1_g030.1	17.299	-2.05993	0.626804	-3.28639	0.00101479	0.00603032
Cse_sc020443.1_g010.1	139.488	-2.06009	0.228319	-9.02288	1.83213e-19	5.53388e-18
Cse_sc012159.1_g020.1	38.7032	-2.06036	0.445866	-4.62102	3.81862e-06	3.60745e-05
Cse_sc014110.1_g020.1	11.5223	-2.06098	0.771315	-2.67203	0.00753928	0.0342949
Cse_sc007748.1_g010.1	23.2263	-2.07428	0.587512	-3.53061	0.000414607	0.00270991
Cse_sc028159.1_g030.1	485.085	-2.07467	0.127578	-16.2619	1.83937e-59	2.32221e-57
Cse_sc032295.1_g060.1	29.0151	-2.07697	0.495589	-4.19091	2.77835e-05	0.000226237
Cse_sc019639.1_g010.1	90.2219	-2.0789	0.279634	-7.43435	1.05082e-13	2.21435e-12
Cse_sc002191.1_g040.1	91.8376	-2.08105	0.27522	-7.5614	3.98759e-14	8.61087e-13
Cse_sc005573.1_g040.1	25.0784	-2.09259	0.555751	-3.76534	0.000166324	0.00118009
Cse_sc019635.1_g020.1	49.9226	-2.09266	0.375683	-5.5703	2.54303e-08	3.22615e-07
Cse_sc060126.1_g030.1	52.8667	-2.09321	0.369165	-5.67011	1.42708e-08	1.85876e-07
Cse_sc000761.1_g050.1	2376.12	-2.0935	0.0685973	-30.5187	1.47284e-204	2.82638e-201
Cse_sc025705.1_g020.1	14.7117	-2.09868	0.684922	-3.06411	0.00218317	0.0118036
Cse_sc033799.1_g010.1	9203.28	-2.09996	0.0545441	-38.5002	0	0
Cse_sc029082.1_g010.1	178.634	-2.10037	0.208221	-10.0872	6.29381e-24	2.39007e-22
Cse_sc009531.1_g020.1	16.3049	-2.10502	0.654343	-3.217	0.00129539	0.00747401
Cse_sc033636.1_g020.1	166.247	-2.108	0.217329	-9.69958	3.02744e-22	1.05887e-20
Cse_sc001436.1_g010.1	56.452	-2.11241	0.351668	-6.00684	1.89177e-09	2.69444e-08
Cse_sc005565.1_g080.1	14.908	-2.11556	0.698415	-3.02909	0.0024529	0.0130307
Cse_sc017925.1_g030.1	636.815	-2.11846	0.112681	-18.8005	7.48496e-79	1.55003e-76
Cse_sc005001.1_g110.1	22.4617	-2.1248	0.557017	-3.81461	0.000136398	0.000984754
Cse_sc000136.1_g040.1	179.733	-2.12682	0.202359	-10.5101	7.75925e-26	3.26058e-24
Cse_sc009352.1_g020.1	304.833	-2.13035	0.159515	-13.3552	1.10528e-40	8.30695e-39
Cse_sc008263.1_g040.1	440.293	-2.13208	0.132639	-16.0743	3.86094e-58	4.74945e-56
Cse_sc006195.1_g020.1	1766.1	-2.13773	0.0788631	-27.1068	8.18346e-162	8.12279e-159
Cse_sc008044.1_g020.1	10.5359	-2.13969	0.822994	-2.59989	0.00932545	0.04107
Cse_sc055099.1_g010.1	69.8112	-2.14477	0.324009	-6.61949	3.60433e-11	6.07083e-10
Cse_sc057349.1_g010.1	21.263	-2.15294	0.57858	-3.72108	0.000198372	0.0013917
Cse_sc041643.1_g010.1	83.8614	-2.15648	0.293509	-7.34723	2.02361e-13	4.17067e-12
Cse_sc003577.1_g050.1	403.821	-2.15813	0.150759	-14.3151	1.76235e-46	1.56572e-44
Cse_sc013771.1_g020.1	10.7478	-2.16123	0.812567	-2.65975	0.00781977	0.0353418
Cse_sc016751.1_g010.1	110.338	-2.16505	0.256568	-8.43852	3.21378e-17	8.58152e-16
Cse_sc017322.1_g040.1	10.7158	-2.16848	0.820028	-2.64439	0.00818373	0.0367559
Cse_sc007943.1_g010.1	10.7229	-2.16931	0.820867	-2.6427	0.00822478	0.036923
Cse_sc000148.1_g060.1	12.3365	-2.17075	0.76599	-2.83391	0.00459825	0.0224454
Cse_sc007125.1_g030.1	72.5918	-2.17593	0.321144	-6.77555	1.23935e-11	2.17528e-10
Cse_sc052098.1_g010.1	38.7906	-2.17952	0.440368	-4.94931	7.44787e-07	7.84062e-06
Cse_sc025026.1_g010.1	9.34571	-2.19084	0.866016	-2.52979	0.0114131	0.0486632
Cse_sc054521.1_g010.1	12.5436	-2.1914	0.773815	-2.83195	0.00462655	0.0225606
Cse_sc007625.1_g010.1	2178.04	-2.19347	0.074983	-29.2529	4.12396e-188	5.9354e-185
Cse_sc009551.1_g010.1	31.1957	-2.19593	0.477353	-4.60023	4.22019e-06	3.9634e-05
Cse_sc012637.1_g010.1	127.058	-2.20328	0.242181	-9.09763	9.23269e-20	2.83935e-18
Cse_sc013707.1_g010.1	449.748	-2.20445	0.146021	-15.0969	1.69851e-51	1.78437e-49
Cse_sc001829.1_g070.1	439.942	-2.20538	0.133484	-16.5217	2.56203e-61	3.52862e-59
Cse_sc047844.1_g020.1	14.1057	-2.20562	0.7155	-3.08263	0.00205179	0.0111858
Cse_sc037976.1_g010.1	110.136	-2.20828	0.256377	-8.61339	7.09323e-18	1.95949e-16
Cse_sc000442.1_g070.1	50.3086	-2.20957	0.395129	-5.59202	2.24444e-08	2.86757e-07
Cse_sc005779.1_g030.1	9.54063	-2.22092	0.875182	-2.53766	0.0111595	0.0477163
Cse_sc017519.1_g020.1	98.3642	-2.22441	0.278594	-7.98442	1.4119e-15	3.3868e-14
Cse_sc026409.1_g030.1	33.5928	-2.23671	0.466678	-4.79285	1.6443e-06	1.64345e-05
Cse_sc006691.1_g020.1	473.205	-2.24082	0.135079	-16.5889	8.37761e-62	1.17063e-59
Cse_sc000363.1_g150.1	14.506	-2.24883	0.700659	-3.2096	0.00132921	0.00764154
Cse_sc012846.1_g030.1	42.1536	-2.25785	0.415019	-5.44036	5.31739e-08	6.51323e-07
Cse_sc012475.1_g020.1	60.2696	-2.26062	0.358923	-6.29833	3.00875e-10	4.64629e-09
Cse_sc001270.1_g050.1	1465.03	-2.26987	0.0828181	-27.4079	2.20827e-165	2.27018e-162
Cse_sc004366.1_g070.1	29.4206	-2.27169	0.502105	-4.52433	6.0586e-06	5.53465e-05
Cse_sc015105.1_g050.1	31.2281	-2.27858	0.482611	-4.72136	2.34275e-06	2.2821e-05
Cse_sc015878.1_g040.1	26.4389	-2.28973	0.52324	-4.37607	1.2084e-05	0.000104992
Cse_sc034153.1_g030.1	276.368	-2.29164	0.170378	-13.4503	3.06554e-41	2.3594e-39
Cse_sc014013.1_g010.1	18.2597	-2.302	0.647495	-3.55524	0.000377631	0.00249143
Cse_sc016722.1_g020.1	35.1853	-2.31384	0.462593	-5.00189	5.67702e-07	6.08841e-06
Cse_sc000405.1_g080.1	11.7406	-2.31396	0.800127	-2.89199	0.00382808	0.0191238
Cse_sc013479.1_g040.1	648.212	-2.31847	0.116679	-19.8705	7.32492e-88	1.84954e-85
Cse_sc011480.1_g030.1	13.5232	-2.32827	0.746213	-3.12012	0.00180778	0.0100121
Cse_sc033266.1_g030.1	13.5082	-2.32984	0.742593	-3.13744	0.0017043	0.00950191
Cse_sc026297.1_g020.1	34.0197	-2.33414	0.470389	-4.96215	6.9718e-07	7.39164e-06
Cse_sc006565.1_g060.1	79.9251	-2.3349	0.308211	-7.57566	3.57306e-14	7.73312e-13
Cse_sc005236.1_g020.1	66.4347	-2.33564	0.337152	-6.92755	4.28182e-12	7.85546e-11
Cse_sc009577.1_g040.1	188.918	-2.33567	0.202264	-11.5476	7.58732e-31	3.85867e-29
Cse_sc003365.1_g030.1	10.3457	-2.36162	0.873164	-2.70467	0.00683713	0.0315496
Cse_sc000013.1_g270.1	12.123	-2.3669	0.823424	-2.87446	0.00404716	0.0200788
Cse_sc005822.1_g060.1	205.446	-2.37194	0.199671	-11.8792	1.51773e-32	8.09032e-31
Cse_sc001537.1_g040.1	8.75939	-2.37597	0.942603	-2.52065	0.0117139	0.0496974
Cse_sc028548.1_g040.1	17.4922	-2.37894	0.659867	-3.60518	0.000311934	0.00209643
Cse_sc001802.1_g100.1	59.4871	-2.37988	0.361228	-6.58831	4.44862e-11	7.4191e-10
Cse_sc003567.1_g040.1	261.995	-2.38019	0.178449	-13.3382	1.3877e-40	1.02686e-38
Cse_sc000531.1_g120.1	403.737	-2.38865	0.145745	-16.3893	2.28225e-60	2.98612e-58
Cse_sc020100.1_g020.1	691.997	-2.39062	0.117549	-20.3371	6.03573e-92	1.65465e-89
Cse_sc136969.1_g010.1	42.5588	-2.40425	0.424588	-5.66255	1.4914e-08	1.93728e-07
Cse_sc010734.1_g020.1	103.405	-2.40906	0.281739	-8.55067	1.22374e-17	3.33259e-16
Cse_sc007130.1_g040.1	21.472	-2.41601	0.612656	-3.94351	8.02991e-05	0.000604359
Cse_sc020337.1_g010.1	14.3063	-2.42011	0.724628	-3.3398	0.000838379	0.00509129
Cse_sc003451.1_g060.1	92.5942	-2.44713	0.307294	-7.96349	1.67256e-15	4.00204e-14
Cse_sc000001.1_g220.1	27.4686	-2.45127	0.536149	-4.57199	4.8311e-06	4.48157e-05
Cse_sc037967.1_g010.1	12.694	-2.45311	0.81959	-2.9931	0.00276163	0.0144613
Cse_sc018644.1_g050.1	64.2987	-2.45311	0.374951	-6.54249	6.05037e-11	9.952e-10
Cse_sc026277.1_g020.1	65.8085	-2.45333	0.346142	-7.08763	1.36428e-12	2.62858e-11
Cse_sc006556.1_g060.1	10.9163	-2.45342	0.852876	-2.87664	0.00401931	0.0199613
Cse_sc229685.1_g010.1	29.2063	-2.45343	0.513116	-4.78144	1.74043e-06	1.72932e-05
Cse_sc041543.1_g020.1	49.9146	-2.47039	0.394119	-6.26812	3.65424e-10	5.60402e-09
Cse_sc007700.1_g030.1	699.392	-2.48227	0.128391	-19.3336	2.80149e-83	6.34968e-81
Cse_sc030456.1_g030.1	420.598	-2.48798	0.144629	-17.2025	2.5433e-66	3.91491e-64
[truncated: 86 more rows]
